# Supplementary material for: Can local staff reliably assess their own programs? A confirmatory test-retest study of Lot Quality Assurance Sampling data collectors in Uganda
Source: BMC Health Serv Res. 2016 Aug 17;16:396. doi: 10.1186/s12913-016-1655-4 (PMC4989458; doi:10.1186/s12913-016-1655-4)
Supplement: Additional file 1: — 0 to 5 months test. (XLSX 156 kb) [file 12913_2016_1655_MOESM1_ESM.xlsx]

## Sheet: 0 to 5 months test
uniqueid	testrete	lqasnumb	supervis	district	county	subcount	parish	lc1	dateofin	informed	rb102sex	rb103chi	rb104chi	rb105mot	rb106mot	rb107mar	rb108edu	ht201akn	ht201bna	ht201bdi	ht202kno	ht203pla	ht203avo	ht203pro	ht203gof	ht203liv	ht203foo	ht203mat	ht203hiv	ht203oth	ht203ot1	ht203don	ht204vir	ht205pre	ht205del	ht205bre	ht205oth	ht205ot1	ht205don	ht206red	ht207ski	ht207arv	ht207hct	ht207pre	ht207cse	ht207pr1	ht207anc	ht207ar1	ht207vit
1	1	1	BIGASA	BUKOMANSIMBI	BUKOMANSIMBI	BIGASA	BUKANGO	KAWOKO	2013-09-16	1	1	2013-06-21	2	1986-11-15	26	5	5	1	MAKUKULU	3	1	0	1	1	1	1	0	0	1	0		0	1	0	1	1	0		0	1	1	0	1	0	0	0	1	1	0
2	1	2	BIGASA	BUKOMANSIMBI	BUKOMANSIMBI	BIGASA	BUKANGO	KITEMI	2013-09-16	1	1	2013-01-12	8	1977-06-15	36	3	3	1	MAKUKULU HCIII	2	1	1	0	0	1	1	0	0	0	1	PROTECT OTHERS	0	1	0	1	0	0		0	1	0	0	0	0	0	0	0	0	0
3	1	3	BIGASA	BUKOMANSIMBI	BUKOMANSIMBI	BIGASA	BUKANGO	LUSAKA	2013-09-16	1	2	2013-03-12	6	1978-06-15	35	4	2	1	BIGASA HCII	2	1	1	0	0	1	0	0	0	0	1	USE CONDOM	0	1	0	1	1	1	USE OF SHARPS	0	1	1	0	0	0	0	0	0	0	0
4	1	4	BIGASA	BUKOMANSIMBI	BUKOMANSIMBI	BIGASA	BUKANGO	MIKISA	2013-09-16	1	2	2013-06-03	3	1993-06-15	20	4	4	1	MAKUKULU HCIII	3	1	1	1	1	1	0	0	0	1	0		0	1	0	1	1	0		0	1	1	0	1	0	0	0	1	0	0
5	1	5	BIGASA	BUKOMANSIMBI	BUKOMANSIMBI	BIGASA	BUTALAGA	BUKAANA	2013-09-17	1	1	2012-12-26	8	1979-10-15	33	5	3	1	GONGWE PFP	1	1	0	0	0	1	1	0	0	0	0		0	1	0	1	1	0		0	1	1	1	1	0	0	0	1	0	0
6	1	6	BIGASA	BUKOMANSIMBI	BUKOMANSIMBI	BIGASA	BUTALAGA	BWANGA	2013-09-17	1	2	2013-04-04	5	1984-06-15	29	4	3	1	BIGASA HC	3	1	0	1	0	1	0	0	0	0	0		0	1	0	1	1	1	SHARING OF SHARPS	0	1	1	1	0	0	0	0	0	0	0
7	1	7	BIGASA	BUKOMANSIMBI	BUKOMANSIMBI	BIGASA	BUTALAGA	KABOSA	2013-09-18	1	1	2013-09-06	#NULL!	1980-06-15	33	4	3	1	KIGANGAZZI HCII	2	1	1	0	0	1	1	0	0	0	0		0	1	1	1	1	1	SHARING SHARP THINGS	0	1	1	1	0	0	0	0	0	0	0
8	1	8	BIGASA	BUKOMANSIMBI	BUKOMANSIMBI	BIGASA	BUTALAGA	KYAKALINZI	2013-09-18	1	2	2013-08-13	1	1984-10-04	28	4	3	1	VILLA MARIA HOSPITAL	3	1	1	0	0	1	0	0	0	0	1	KNOW HER STATUS	0	1	1	1	0	1	CHRONIC ILLNESSES	0	1	1	0	0	0	0	0	1	0	0
9	1	9	BIGASA	BUKOMANSIMBI	BUKOMANSIMBI	BIGASA	BUTALAGA	LWENDULU	2013-09-18	1	2	2013-04-12	5	1991-04-28	22	5	5	1	BIGASA HCIII	3	1	0	0	0	1	0	0	0	0	1	KNOW HER STATUS, PROTECT THE PARTNER WHEN POSITIVE & PARTNER NEGATIVE	0	1	0	1	1	0		0	1	1	0	0	0	0	0	1	0	0
10	1	10	BIGASA	BUKOMANSIMBI	BUKOMANSIMBI	BIGASA	BUTALAGA	SEKINGA	2013-09-18	1	2	2013-03-17	6	1984-12-25	29	5	3	1	KIGANGAZZI HCII	2	1	0	1	0	1	0	0	0	1	0		0	88	0	0	0	0		0	#NULL!	0	0	0	0	0	0	0	0	0
11	1	11	BIGASA	BUKOMANSIMBI	BUKOMANSiMBI	BIGASA	KIGANGAZZI	KASENYI	2013-09-16	1	1	2013-04-12	#NULL!	1985-10-20	28	4	5	1	KIGANGAZZI	2	1	1	0	0	0	0	0	0	0	0		0	1	0	1	1	0		0	1	1	1	0	0	0	0	0	0	0
12	1	12	BIGASA	BUKOMANSIMBI	BUKOMANSIMBI	BIGASA	KIGANGAZZI	KIGANGAZZI	2013-09-17	1	2	2013-04-21	#NULL!	1982-12-25	30	5	5	1	BIGASA HCIII	3	1	1	1	0	1	1	0	0	1	0		0	1	0	1	1	1	SHARING SHARPS	0	1	1	1	1	0	0	0	1	0	0
13	1	13	BIGASA	BUKOMANSIMBI	BUKOMANSIMBI	BIGASA	KIGANGAZZI	KISABA	2013-09-18	1	1	2013-09-08	#NULL!	1984-06-15	29	4	1	1	KIGANGAZZI HCII	2	1	0	0	1	1	1	0	0	0	0		0	1	0	0	1	0		0	1	1	0	0	0	0	0	0	0	0
14	1	14	BIGASA	BUKOMANSIMBI	BUKOMANSIMBI	BIGASA	KIGANGAZZI	MBRIZI 'B'	2013-09-19	1	2	2013-02-25	7	1975-06-15	38	4	4	1	BIGASA	3	1	1	1	0	1	1	0	0	1	0		0	1	0	1	1	0		0	1	1	1	0	0	0	0	0	1	0
15	1	15	BIGASA	BUKOMANSIMBI	BUKOMANSIMBI	BIGASA	KIGANGAZZI	NANFABIRYE A.	2013-09-19	1	1	2013-09-24	1	1988-06-15	25	4	3	1	MAKUKULU HC	2	0	0	0	0	0	0	0	0	0	0		0	1	0	0	0	0		1	88	0	0	0	0	0	0	0	0	0
16	1	16	BIGASA	BUKOMANSIMBI	BUKOMANSIMBI	BIGASA	MBIRIIZI	BULENGE	2013-09-19	1	2	2012-11-07	10	1982-06-15	31	5	5	1	BIGASA HCIII	2	1	0	0	0	1	1	0	0	0	0		0	1	0	1	1	0		0	1	1	1	0	0	0	0	0	0	0
17	1	17	BIGASA	BUKOMANSIMBI	BUKOMANSIMBI	BIGASA	MBIRIIZI	GINGO	2013-09-19	1	1	2013-03-05	6	1990-11-11	22	5	4	1	BIGASA HCIII	2	1	0	0	0	1	1	0	0	0	0		0	1	1	0	1	0		0	1	0	1	1	0	0	0	0	0	0
18	1	18	BIGASA	BUKOMANSIMBI	BUKOMANSIMBI	BIGASA	MBIRIZI	KITEERA	2013-09-19	1	2	2013-03-17	6	1995-06-15	18	5	4	1	BIGASA HCIII	2	1	0	0	0	1	1	0	0	0	0		0	1	0	1	1	0		0	1	0	1	0	0	0	0	0	0	0
19	1	19	BIGASA	BUKOMANSIMBI	BUKOMANSIMBI	BIGASA	MBIRIZI	NYANGA	2013-09-19	1	1	2013-02-12	7	1991-02-10	22	4	3	1	BIGASA HCIII	2	1	0	0	1	1	1	0	0	0	1	KNOW HER STATUS	0	1	0	1	0	0		0	1	0	1	1	0	0	0	0	1	0
20	1	1	BUKOMANSIMBI T/C	BUKOMANSIMBI	BUKOMANSIMBI	BUKOMANSIMBI T/C	BUKANGO	BUKOBA	2013-09-16	1	1	2013-01-03	8	1984-11-11	29	5	3	1	BUTENGA HEALTHY FACILITY	2	1	0	0	0	0	1	0	0	1	1	HELP KNOW IF YOUR TO USE CONDOM	0	1	1	1	1	0		0	1	1	0	1	0	0	1	0	0	0
21	1	2	BUKOMANSIMBI T/C	BUKOMANSIMBI	BUKOMANSIMBI	BUKOMANSIMBI T/C	CENTRAL WARD	BUKOBA	2013-09-17	1	1	2013-01-12	8	1978-01-06	35	4	4	1	ST MARY'S HC	1	1	0	0	0	0	0	0	0	0	1	TO KNOW YOU HEALTH STATUS	0	1	0	1	0	1	IF HAS AN ACCIDENT	0	1	1	0	0	0	0	1	0	0	0
22	1	3	BUKOMANSIMBI T/C	BUKOMANSIMBI	BUKOMANSIMBI	BUKOMANSIMBI T/C	CENTRAL WARD	BUKOMANSIMBI T/C A	2013-09-16	1	2	2013-02-07	7	1982-06-15	31	6	4	1	ST MARY'S HC	1	1	1	0	0	0	1	0	1	1	0		0	1	1	1	0	0		0	1	1	0	1	1	0	0	0	0	0
23	1	4	BUKOMANSIMBI T/C	BUKOMANSIMBI	BUKOMANSIMBI	BUKOMANSIMBI T/C	CENTRAL WARD	BUKOMANSIMBI T/C A	2013-09-16	1	1	2013-08-14	1	1992-06-22	21	5	4	1	ST MARY'S HC	1	1	0	0	1	0	1	1	0	0	1	KNOW HEALTH STATUS	0	1	0	0	1	0	SHARING SHARP WITH BORN CHILD	0	1	0	0	0	0	0	0	0	0	0
24	1	5	BUKOMANSIMBI T/C	BUKOMANSIMBI	BUKOMANSIMBI	BUKOMANSIMBI T/C	CENTRAL WARD	BUKOMANSIMBI T/C B	2013-09-17	1	1	2013-01-11	8	1984-06-15	29	5	1	1	TEREZA HEALTH CENTER		1	1	0	0	0	0	0	0	0	0		0	1	0	1	1	0		0	1	0	1	0	0	0	0	0	0	0
25	1	6	BUKOMANSIMBI T/C	BUKOMANSIMBI	BUKOMANSIMBI	BUKOMANSIMBI T/C	CENTRAL WARD	BUKOMANSIMBI T/C	2013-09-18	1	2	2013-03-07	6	1992-06-15	21	5	5	1	ST MARY'S HEALTH CENTRE	1	1	0	0	0	0	0	0	0	0	1	GET MEDICINE IN TIME	0	1	1	0	1	1	IN THE BOTH THE CHILD & MOTHER IF THEY THE WOUND & IT COMES TO CONTACT	0	1	0	0	0	0	0	1	0	0	0
26	1	7	BUKOMANSIMBI T/C	BUKOMANSIMBI	BUKOMANSIMBI	BUKOMANSIMBI T/C	KYANGO	GAYAZA	2013-09-19	1	2	2013-06-12	3	1980-06-15	33	5	3	1	BUTENGA HEALTH CENTRE	2	1	1	0	0	0	0	0	0	1	0		0	1	1	1	0	0		0	1	1	0	0	0	0	0	0	0	0
27	1	8	BUKOMANSIMBI T/C	BUKOMANSIMBI	BUKOMANSIMBI	BUKOMANSIMBI T/C	KINGUNGUMIKA	KABULUNGA	2013-09-19	1	1	2013-09-05	0	1990-02-02	23	5	3	1	BUTENGA HEALTH CENTRE	2	0	0	0	0	0	0	0	0	0	0		0	1	0	1	1	0		0	1	1	0	0	0	0	1	0	0	0
28	1	9	BUKOMANSIMBI T/C	BUKOMANSIMBI	BUKOMANSIMBI	BUKOMANSIMBI T/C	KINGUNGUMIKA	KAGANDO	2013-09-19	1	2	2013-04-01	5	1993-06-15	20	5	5	1	BUYOGA		1	0	0	0	1	0	0	0	0	0		0	1	0	0	1	0		0	1	0	0	0	0	0	0	0	0	0
29	1	10	BUKOMANSIMBI T/C	BUKOMANSIMBI	BUKOMANSIMBI	BUKOMANSIMBI T/C	KIGUNGUMIKA	KAGANDO	2013-09-19	1	2	2013-09-09	0	1978-05-15	35	5	3	1	MASAKA HOSPITAL		0	0	0	0	0	0	0	0	0	0		0	88	0	0	0	0		0	#NULL!	0	0	0	0	0	0	0	0	0
30	1	11	BUKOMANSIMBI T/C	BUKOMANSIMBI	BUKOMANSIMBI	BUKOMANSIMBI T/C	KISAGAZZI	KASAKA	2013-09-17	1	1	2012-11-08	10	1995-06-15	18	5	3	1	BUTENGA	2	0	0	0	0	0	0	0	0	0	0		0	2	0	0	0	0		0	#NULL!	0	0	0	0	0	0	0	0	0
31	1	12	BUKOMANSIMBI T/C	BUKOMANSIMBI	BUKOMANSIMBI	BUKOMANSIMBI T/C	KIGUNGUMIKA	KIGUNGUMIKA	2013-09-19	1	1	2013-08-27	0	1992-09-18	21	5	4	1	ST MARY'S HC	2	1	0	1	0	0	0	0	0	0	1	KNOW STATUS	0	1	1	0	0	0		0	1	0	1	0	0	0	1	0	0	0
32	1	13	BUKOMANSIMBI T/C	BUKOMANSIMBI	BUKOMANSIMBI	BUKOMANSIMBI T/C	KISAGAZI	KIRYANSAKA	2013-09-17	1	1	2013-04-03	5	1993-06-15	20	5	4	1	ST MARY'S HC	2	1	0	0	0	1	1	0	0	0	0	KNOW STATUS	0	1	0	0	1	0	SHARING SHARPS	0	1	0	0	0	0	0	1	0	0	0
33	1	14	BUKOMANSIMBI T/C	BUKOMANSIMBI	BUKOMANSIMBI	BUKOMANSIMBI T/C	KISAGAZI	KIRYANSAKA	2013-09-17	1	1	2013-01-15	8	1980-10-15	33	4	3	1	ST MARY'S HC	1	1	0	1	0	0	1	0	0	0	0		0	1	0	1	1	0		0	1	1	0	0	0	0	0	0	0	0
34	1	15	BUKOMANSIMBI T/C	BUKOMANSIMBI	BUKOMANSIMBI	BUKOMANSIMBI T/C	KISAGAZI	KISAGAZI	2013-09-17	1	1	2013-07-04	2	1996-06-15	17	5	3	1	ST MARY'S HC	2	1	0	1	0	0	0	0	0	0	0		0	1	1	1	0	0		0	1	0	0	0	0	0	1	0	0	0
35	1	16	BUKOMANSIMBI T/C	BUKOMANSIMBI	BUKOMANSIMBI	BUKOMANSIMBI T/C	KISAGAZI	KITAASA A	2013-09-20	1	2	2013-08-04	1	1982-06-15	30	4	1	1	BUTENGA HC	2	1	0	0	0	1	1	0	0	0	0		0	1	0	1	1	0		0	1	1	0	0	0	0	0	0	0	0
36	1	17	BUKOMANSIMBI T/C	BUKOMANSIMBI	BUKOMANSIMBI	BUKOMANSIMBI T/C	KYAGO	KYANAKIBI	2013-09-18	1	1	2013-04-09	5	1990-06-15	23	5	1	1	TEREZA HEALTH CENTRE	1	1	0	0	0	1	0	0	0	1	0		0	1	0	1	0	0		0	2	0	0	0	0	0	0	0	0	0
37	1	18	BUKOMANSIMBI T/C	BUKOMANSIMBI	BUKOMANSIMBI	BUKOMANSIMBI T/C	KYANGO	KYANGO	2013-09-18	1	1	2013-01-02	8	1985-06-11	28	4	4	1	ST MARY'S HC	2	1	0	0	0	0	0	0	0	1	1	KNOW YOUR STATUS	0	1	0	1	1	0		0	1	1	0	0	0	0	0	0	0	0
38	1	19	BUKOMANSIMBI T/C	BUKOMANSIMBI	BUKOMANSIMBI	BUKOMANSIMBI T/C	KIREMBEKO	KYEGULUSO	2013-09-20	1	1	2013-02-21	2	1986-06-15	26	5	3	1	KITASA HCIII	2	1	0	1	1	0	0	0	1	0	0		0	1	0	1	1	0		0	1	1	1	0	0	0	1	0	0	0
39	1	1	KITANDA	BUKOMANSIMBI	BUKOMANSIMBI	KITANDA	GAYAZA	BUWEMBO	2013-09-17	1	1	2012-10-16	11	1991-06-15	21	5	3	1	BIGASA HEALTH CENTRE III	2	1	0	0	0	1	1	0	0	0	0		0	1	0	1	1	0		0	1	1	1	0	0	0	0	0	0	0
40	1	2	KITANDA	BUKOMANSIMBI	BUKOMANSIMBI	KITANDA	GAYAZA	KYANKOKO	2013-09-16	1	2	2012-12-05	9	1977-06-15	36	7	3	1	KITANDA HCIII	2	1	0	0	0	0	1	0	0	0	0		0	1	0	1	0	0		0	1	1	0	0	0	0	0	0	0	0
41	1	3	KITANDA	BUKOMANSIMBI	BUKOMANSIMBI	KITANDA	GAYAZA	LWEMIRITI	2013-09-16	1	1	2013-04-01	5	1996-03-25	17	5	4	1	KITANDA HCIII	2	1	0	0	0	0	1	0	0	0	0		0	1	0	0	1	0		0	1	0	0	0	0	0	0	0	0	0
42	1	4	KITANDA	BUKOMANSIMBI	BUKOMANSIMBI	KITANDA	GAYAZA	MIZINDALO	2013-09-19	1	2	2012-10-24	10	1986-06-15	26	4	3	1	KITANDA HCIII	2	1	0	1	0	0	1	0	0	1	0		0	1	1	1	0	0		0	1	0	1	1	0	0	0	0	0	0
43	1	5	KITANDA	BUKOMANSIMBI	BUKOMANSIMBI	KITANDA	LUWOKO	BUYEMBE	2013-09-17	1	1	2012-10-05	11	1981-06-15	31	5	1	1	KITAASA HCIII	3	1	0	0	0	1	1	0	0	0	0		0	1	0	1	0	0		0	1	1	0	0	0	0	0	0	0	0
44	1	6	KITANDA	BUKOMANSIMBI	BUKOMANSIMBI	KITANDA	LUWOOKO	MBULIRE B	2013-09-16	1	1	2013-06-09	3	1991-08-10	22	4	7	1	ST MARY'S MAT & NURSING HOME	2	1	1	0	1	0	0	0	0	0	0		0	1	0	1	0	1	SHARING SHARP OBJECT WITHT THE BABY	0	1	1	0	0	0	0	1	0	0	0
45	1	7	KITANDA	BUKOMANSIMBI	BUKOMANSIMBI	KITANDA	LUWOOKO	NTUUMA 'A'	2013-09-16	1	2	2012-11-25	9	1982-05-15	31	4	5	1	KITAASA HCIII	2	1	1	1	0	0	0	0	0	1	0		0	1	1	1	0	0		0	1	1	0	0	0	0	0	0	0	0
46	1	8	KITANDA	BUKOMANSIMBI	BUKOMANSIMBI	KITANDA	MAKUKULU	KABAALE	2013-09-20	1	1	2012-12-06	9	1988-05-24	25	4	3	1	KITANDA HCIII	3	1	0	0	0	0	1	0	0	0	0		0	1	1	0	1	0		0	1	1	0	0	0	0	0	0	0	0
47	1	9	KITANDA	BUKOMANSIMBI	BUKOMANSIMBI	KITANDA	MAKUKULU	KABANGEREZA	2013-09-19	1	1	2013-03-18	6	1994-06-15	18	3	3	0			1	0	1	0	0	0	0	0	0	0		0	2	0	0	0	0		0	#NULL!	0	0	0	0	0	0	0	0	0
48	1	10	KITANDA	BUKOMANSIMBI	BUKOMANSIMBI	KITANDA	MAKUKULU	KIKUUTA	2013-09-18	1	1	2012-09-24	11	1987-06-15	25	5	3	1	MAKUKULU HCIII	2	1	1	0	0	0	1	0	0	0	0		0	1	0	0	0	0		1	1	0	1	0	0	0	0	0	0	0
49	1	11	KITANDA	BUKOMANSIMBI	BUKOMANSIMBI	KITANDA	MAKUKULU	MAKUKULU	2013-09-18	1	1	2013-08-21	0	1994-06-15	18	7	3	1	MAKUKULU HCIII	2	1	0	0	0	0	1	0	0	0	0		0	1	0	0	0	0		1	88	0	0	0	0	0	0	0	0	0
50	1	12	KITANDA	BUKOMANSIMBI	BUKOMANSIMBI	KITANDA	MAKUKULU	MIGAJU B	2013-09-18	1	1	2013-07-10	2	1982-06-15	30	4	4	1	MAKUKULU HCIII	2	1	1	0	0	0	1	0	0	0	0		0	1	0	1	1	0		0	1	1	0	0	0	0	0	0	1	0
51	1	13	KITANDA	BUKOMANSIMBI	BUKOMANSIMBI	KITANDA	MITIGYERA	BITETERO	2013-09-19	1	1	2013-09-13	0	1973-06-15	39	4	1	1	KITANDA HCIII	2	1	0	0	0	1	1	0	0	0	0		0	1	0	1	1	0		0	1	1	0	0	0	0	0	0	0	0
52	1	14	KITANDA	BUKOMANSIMBI	BUKOMANSIMBI	KITANDA	MITIGYERA	KASAMBYA	2013-09-17	1	1	2013-06-08	3	1995-06-15	17	5	4	1	KITAASA HCIII	2	1	0	0	0	1	0	1	0	1	0		0	1	0	1	1	1	SHARING SHARP OBJECTS WITH BABY.	0	1	1	0	0	0	0	0	0	0	0
53	1	15	KITANDA	BUKOMANSIMBI	BUKOMANSIMBI	KITANDA	MITIGYERA	KYANIKA	2013-09-18	1	1	2013-01-17	8	1990-03-10	23	5	4	1	KITANDA HCIII	2	1	1	0	0	0	0	0	0	0	1	TO KNOW YOUR STATUS IF YOU ARE INFECTED OR NOT	0	1	0	1	0	1	SHARING SHARP OBJECTS WITH A BABY	0	1	1	0	0	0	0	0	0	0	0
54	1	16	KITANDA	BUKOMANSIMBI	BUKOMANSIMBI	KITANDA	MITIGYERA	MITETERO	2013-09-19	1	1	2012-12-27	8	1982-09-09	31	4	5	1	KITANDA HCIII	2	1	0	1	0	1	0	0	0	0	0		0	1	0	1	1	0		0	1	1	1	0	0	0	0	0	0	0
55	1	17	KITANDA	BUKOMANSIMBI	BUKOMANSIMBI	KITANDA	MITIGYERA	SEETA	2013-09-18	1	2	2013-08-16	1	1995-12-15	17	5	3	1	KITAASA HCIII	2	1	0	1	0	1	0	0	0	0	0		0	1	0	0	0	0		1	1	0	1	0	0	0	1	1	0	0
56	1	18	KITANDA	BUKOMANSIMBI	BUKOMANSIMBI	KITANDA	NDEEBA	MBALE B	2013-09-17	1	2	2013-01-05	8	1984-06-15	28	4	1	1	KITASA HCIII	2	1	1	0	0	0	1	0	0	0	0		0	1	0	1	1	0		0	1	1	0	0	0	0	0	0	0	0
57	1	19	KITANDA	BUKOMANSIMBI	BUKOMANSIMBI	KITANDA	NDEEBA	NSOLOLO 'B'	2013-09-17	1	1	2013-06-03	3	1987-06-15	25	4	3	1	KITASA HCIII	2	1	1	0	0	1	1	0	0	0	0		0	1	0	1	1	1	SHARING SHARP OBJECT WITH A BABY	0	1	1	0	0	0	0	0	0	0	0
58	1	1	BUTENGA	BUKOMANSIMBI	BUKOMANSIMBI	BUTENGA	KABIGI	KABIGI A	2013-09-17	1	2	2013-06-11	3	1981-02-21	32	4	3	1	KABIGI	1	1	0	0	0	0	1	0	0	0	0		0	1	0	1	0	0		0	1	1	0	0	0	0	0	0	0	0
59	1	2	BUTENGA	BUKOMANSIMBI	BUKOMANSIMBI	BUTENGA	KABIGI	KYAKAMUNYA	2013-09-16	1	2	2013-07-25	1	1992-06-15	22	4	3	1	BUTENGA	2	1	0	0	0	0	1	0	0	0	0		0	1	1	0	0	0		0	1	1	0	1	0	0	0	0	0	0
60	1	3	BUTENGA	BUKOMANSIMBI	BUKOMANSIMBI	BUTENGA	KABIGI	MBAALE A	2013-09-16	1	1	2013-01-23	7	1980-07-24	33	5	3	1	BUTENGA	3	1	0	1	0	1	0	0	0	0	0		0	1	1	1	0	0		0	1	1	1	0	0	0	0	1	0	0
61	1	4	BUTENGA	BUKOMANSIMBI	BUKOMANSIMBI	BUTENGA	KABIGI	MEERU - KAYUNGA	2013-09-17	1	1	2012-11-20	10	1985-06-10	28	5	4	1	KABIGI	2	1	0	1	0	1	1	0	0	1	0		0	1	0	1	1	0		0	1	1	0	0	0	0	0	0	0	0
62	1	5	BUTENGA	BUKOMANSIMBI	BUKOMANSIMBI	BUTENGA	KASEBWEERA	BUYOVU	2013-09-16	1	1	2013-04-10	#NULL!	1986-12-26	26	4	5	1		3	1	1	0	1	0	0	0	0	1	0		0	1	0	1	0	0	SHARP	0	1	1	0	1	0	0	0	0	0	0
63	1	6	BUTENGA	BUKOMANSIMBI	BUKOMANSIMBI	BUTENGA	KASSEBWERA	KAKUKUULU	2013-09-16	1	2	2012-09-09	10	1994-05-25	19	4	4	1	UGANDA PRIVATE MIDWIVES ASSOICATION (ST MARY'S MATERNITY HOME)	1	1	1	0	0	0	0	0	0	1	0		0	1	0	1	1	0		0	1	1	0	0	0	0	0	0	0	0
64	1	7	BUTENGA	BUKOMANSIMBI	BUKOMANSIMBI	BUTENGA	KASABWERA	KIKONDERE	2013-09-16	1	1	2012-11-04	10	1987-09-28	26	5	5	1	BUKOMANSIMBI	3	1	0	1	0	1	0	0	0	0	0		0	1	1	0	1	0		0	1	1	0	0	0	0	1	0	0	0
65	1	8	BUTENGA	BUKOMANSIMBI	BUKOMANSIMBI	BUTENGA	KASABWERA	LUKUUKU	2013-09-16	1	1	2013-01-05	8	1988-05-20	25	5	3	1	BUKOMANSIMBI	3	0	0	0	0	0	0	0	0	0	0		0	1	0	1	0	0		0	1	1	0	0	0	1	0	0	0	0
66	1	9	BUTENGA	BUKOMANSIMBI	BUKOMANSIMBI	BUTENGA	KAWOOKO	BUKIRI	2013-09-18	1	1	2012-12-15	9	1988-06-15	25	4	3	1	BUTENGA HEALTH CENTER	2	1	1	0	1	0	0	0	0	0	0		0	1	1	1	1	0		0	1	1	1	0	0	0	0	0	0	0
67	1	10	BUTENGA	BUKOMANSIMBI	BUKOMANSIMBI	BUTENGA	KAWOKO	BUTENGA TRADING CENTER	2013-09-19	1	1	2013-08-10	1	1982-01-17	31	5	5	1	BUTENGA HCIV	1	1	1	0	1	1	1	0	0	0	0		0	1	1	1	0	0		0	1	1	0	0	0	0	0	1	1	0
68	1	11	BUTENGA	BUKOMANSIMBI	BUKOMANSIMBI	BUTENGA	KAWOOKO	GAYAZA B	2013-09-18	1	1	2012-11-27	10	1993-06-15	20	4	4	1	BUTENGA HEALTH CENTER	2	1	1	0	1	0	0	0	0	0	0		0	1	0	1	1	0		0	1	1	1	0	0	0	0	0	0	0
69	1	12	BUTENGA	BUKOMANSIMBI	BUKOMANSIMBI	BUTENGA	KAWOKO	KAWOKO TRADING CENTRE	2013-09-17	1	2	2013-05-12	4	1996-06-15	17	4	3	1	BUTENGA HEALTH CENTER	2	1	0	0	0	0	0	0	0	1	0		0	2	0	0	0	0		0	#NULL!	0	0	0	0	0	0	0	0	0
70	1	13	BUTENGA	BUKOMANSIMBI	BUKOMANSIMBI	BUTENGA	KAWOKO	MUKUNYU	2013-09-18	1	2	2013-04-01	5	1972-10-08	40	4	4	1	BUTENGA	2	1	0	1	0	0	1	0	0	1	0		0	1	0	1	0	0		0	1	1	1	0	0	0	0	0	0	0
71	1	14	BUTENGA	BUKOMANSIMBI	BUKOMANSIMBI	BUTENGA	KISIITA	BULALO B	2013-09-18	1	1	2013-08-07	1	1997-09-03	18	3	4	0			1	0	1	0	1	0	0	0	0	0		0	1	1	1	1	0		0	1	1	0	0	0	0	0	1	1	0
72	1	15	BUTENGA	BUKOMANSIMBI	BUKOMANSIMBI	BUTENGA	KISIIYA	KAWOOKO 'A'	2013-09-18	1	1	2012-11-19	9	1988-01-01	25	4	5	1	BUTENGA HCIV	3	1	0	1	0	1	0	0	0	0	0		0	1	0	1	1	0		0	1	1	0	0	0	0	0	0	0	0
73	1	16	BUTENGA	BUKOMANSIMBI	BUKOMANSIMBI	BUTENGA	KISIITA	KISAABWA 'B'	2013-09-18	1	2	2013-08-03	1	1981-05-12	32	4	5	1	VIIRA MARIA HOSPITAL	3	1	0	1	0	1	0	0	0	0	0		0	1	0	1	1	0		0	1	1	0	0	0	0	0	0	0	0
74	1	17	BUTENGA	BUKOMANSIMBI	BUKOMANSIMBI	BUTENGA	KYANKOLE	BUYANGA B	2013-09-19	1	2	2013-04-15	5	1995-06-15	18	2	3	1	BUTENGA HEALTH CENTER	2	0	0	0	0	0	0	0	0	0	0		0	2	0	0	0	0		0	#NULL!	0	0	0	0	0	0	0	0	0
75	1	18	BUTENGA	BUKOMANSIMBI	BUKOMANSIMBI	BUTENGA	KYANKOOLE	KYANKOOLE 'A'	2013-09-18	1	1	2013-03-10	7	1985-06-15	28	4	3	1	BUTENGA HEALTH CENTER	2	1	0	1	1	0	0	0	0	1	0		0	1	0	0	1	0		0	1	1	1	0	0	0	0	0	0	0
76	1	19	BUTENGA	BUKOMANSIMBI	BUKOMANSIMBI	BUTENGA	KYANKOOLE	LUGAZI	2013-09-18	1	1	2013-01-19	8	1977-01-15	36	4	3	1	BUTENGA HEALTH CENTER	2	1	1	0	0	0	1	0	0	1	0		0	1	0	0	1	1	FALLING AND THE BLOOD MIXES UP	0	1	1	0	1	0	0	0	0	0	0
77	1	1	KIBINGE	BUKOMANSIMBI	BUKOMANSIMBI	KIBINGE	BUTAYUNJA	BUTANYUNJA T/C	2013-09-16	1	2	2013-02-22	6	1980-04-10	33	4	3	1	BUYOGA H/C	3	1	0	1	0	1	1	0	0	0	0		0	1	1	1	0	0		0	1	0	0	0	0	0	1	0	0	0
78	1	2	KIBINGE	BUKOMANSIMBI	BUKOMANSIMBI	KIBINGE	BUTAYUNJA	KASOTA	2013-09-16	1	1	2012-11-25	9	1985-02-28	28	4	3	1	BUYOGA HCIII	3	1	1	0	0	0	0	0	0	0	0		0	1	0	1	0	0		0	1	0	0	1	0	0	1	1	0	0
79	1	3	KIBINGE	BUKOMANSIMBI	BUKOMANSIMBI	KIBINGE	BUTANYUNJA	MITUUGO 'A'	2013-09-16	1	2	2012-09-29	11	1979-03-03	34	5	5	1	BUYOGO H/C	2	1	0	1	0	1	0	0	0	0	0		0	1	1	1	0	0		0	1	0	0	0	0	0	1	0	0	0
80	1	4	KIBINGE	BUKOMANSIMBI	BUKOMANSIMBI	KIBINGE	KIRYASSAAKA	KIRYASSAAKA	2013-09-16	1	1	2013-03-23	5	1980-01-15	33	4	4	1	BUYOGA H/C	2	1	1	0	0	0	0	0	0	0	0		0	1	0	1	1	0		0	1	1	0	0	0	0	0	1	0	0
81	1	5	KIBINGE	BUKOMANSIMBI	BUKOMANSIMBI	KIBINGE	KIRYASAAKA	MAGANDO	2013-09-18	1	2	2013-07-07	2	1986-06-14	27	5	5	1	BUYOGA H/C	1	1	0	0	0	1	1	0	0	0	0		0	1	0	1	0	0		0	1	1	0	0	0	0	0	0	0	0
82	1	6	KIBINGE	BUKOMANSIMBI	BUKOMANSIMBI	KIBINGE	KIRYASAAKA	MISANVU T/C	2013-09-20	1	2	2013-08-31	0	1986-05-24	27	4	5	1	BUYOGA H/C	1	1	0	0	1	0	1	0	0	0	0		0	1	0	1	1	0		0	1	1	1	1	0	0	0	0	1	0
83	1	7	KIBINGE	BUKOMANSIMBI	BUKOMANSIMBI	KIBINGE	KISOJJO	BUDDA	2013-09-17	1	1	2013-09-11	0	1989-03-17	24	4	5	1	MASAKA RRH	3	1	1	0	0	0	1	0	0	0	0		0	1	0	1	1	0		0	1	1	0	0	0	0	0	0	0	0
84	1	8	KIBINGE	BUKOMANSIMBI	BUKOMANSIMBI	KIBINGE	KISOJJO	KIJAMPIKI	2013-09-18	1	1	2013-04-30	4	1992-04-25	21	5	5	1	MASAKA RRH	3	1	0	0	0	0	1	0	0	0	0		0	1	0	1	0	0		0	1	1	0	1	0	0	0	0	0	0
85	1	9	KIBINGE	BUKOMANSIMBI	BUKOMANSIMBI	KIBINGE	KISOJJO	KISOJJO	2013-09-18	1	2	2013-08-22	0	1987-02-01	26	4	3	1	MASAKA RRH	3	1	0	0	0	1	0	0	0	0	0		0	1	1	1	1	0		0	1	1	0	1	0	0	0	0	0	0
86	1	10	KIBINGE	BUKOMANSIMBI	BUKOMANSIMBI	KIBINGE	KISOJJO	LWENZO	2013-09-18	1	1	2013-02-09	7	1977-11-15	35	5	1	1	MASAKA RRH	3	1	1	0	0	0	0	0	0	0	0		0	1	0	1	1	0		0	1	0	0	0	0	0	1	1	0	0
87	1	11	KIBINGE	BUKOMANSIMBI	BUKOMANSIMBI	KIBINGE	MALEKU	BUYOGA T.C	2013-09-19	1	1	2012-10-30	10	1986-06-15	27	5	3	1	BUYOGA H/C	1	1	1	0	0	1	1	0	0	0	0		0	1	0	1	1	0		0	1	1	0	1	0	0	0	0	0	0
88	1	12	KIBINGE	BUKOMANSIMBI	BUKOMANSIMBI	KIBINGE	MALEKU	KABAALE	2013-09-16	1	1	2013-09-04	0	1994-08-22	19	2	6	1	BUYOGA H/C	2	1	1	0	0	0	0	0	0	0	0		0	1	0	1	1	0		0	1	0	0	1	0	0	0	1	0	0
89	1	13	KIBINGE	BUKOMANSIMBI	BUKOMANSIMBI	KIBINGE	MALEKU	KAGOGGO 'B'	2013-09-17	1	2	2012-12-25	8	1972-06-15	40	5	3	1	BUYOGA	3	0	0	0	0	0	0	0	0	0	0		0	1	1	0	0	0		0	1	0	0	0	1	0	1	0	0	0
90	1	14	KIBINGE	BUKOMANSIMBI	BUKOMANSIMBI	KIBINGE	MALEKU	KIBUBU	2013-09-16	1	1	2012-12-10	9	1982-06-03	31	5	5	1	BUYOGA HCIII	2	1	1	0	0	1	1	0	0	0	0		0	1	1	1	1	0		0	1	1	0	1	0	0	1	1	0	0
91	1	15	KIBINGE	BUKOMANSIMBI	BUKOMANSIMBI	KIBINGE	MALEKU	LUKENKE 'A'	2013-09-17	1	2	2012-12-24	8	1982-06-15	30	4	4	1	BUTENGA HC	2	1	0	1	0	0	1	0	0	0	0		0	1	0	1	0	0		0	1	1	0	0	0	0	0	0	0	0
92	1	16	KIBINGE	BUKOMANSIMBI	BUKOMANSIMBI	KIBINGE	MALEKU	MALEKU	2013-09-19	1	1	2013-02-15	7	1994-11-04	18	5		1	BUYOGA HC	2	1	1	0	0	0	0	0	0	0	0		0	1	0	1	1	0		0	1	1	1	0	0	0	0	0	0	0
93	1	17	KIBINGE	BUKOMANSIMBI	BUKOMANSIMBI	KIBINGE	MIRAMBI	KALUBANDA	2013-09-20	1	1	2012-10-16	11	1987-02-26	26	4	3	0			1	1	0	0	1	0	0	0	0	0		0	1	0	1	1	0		0	1	1	1	1	0	0	0	1	0	0
94	1	18	KIBINGE	BUKOMANSIMBI	BUKOMANSIMBI	KIBINGE	MIRAMBI	KYAMBOGO	2013-09-17	1	1	2012-09-26	11	1995-06-15	18	4	4	0			0	0	0	0	0	0	0	0	0	0		0	1	0	0	0	0		1	1	0	0	0	0	0	0	1	0	0
95	1	19	KIBINGE	BUKOMANSIMBI	BUKOMANSIMBI	KIBINGE	MIRAMBI	MIRAMBI	2013-09-20	1	2	2013-08-30	0	1991-05-07	22	4	5	1	MIRAMBI HC	1	1	1	0	0	0	1	0	0	1	0		0	1	0	1	1	0		0	1	1	0	1	0	0	1	1	0	0
96	1	1	BUIKWE WEST	BUIKWE	BUIKWE	KAWOLO	BIBBO	KKOBA	2013-09-16	1	2	2013-06-10	3	1978-10-15	35	5	3	1	BUSABAGA HEALTH CENTRE III	2	1	0	0	0	1	1	0	0	1	0		0	1	0	1	1	0		0	1	1	0	0	0	0	0	0	0	0
97	1	2	BUIKWE WEST	BUIKWE	BUIKWE	KAWOLO	BUSABAGA	VUMBA	2013-09-16	1	1	2013-06-11	3	1992-04-24	21	3	5	1	BUSABAGA HEALTH CENTRE III	1	1	0	1	1	0	0	0	0	0	0		0	1	0	0	1	0		0	1	0	0	0	0	0	0	0	0	0
98	1	3	BUIKWE WEST	BUIKWE	BUIKWE	KAWOLO	BUTININDI	KASAKU	2013-09-16	1	1	2012-09-22	11	1985-07-21	28	5	3	1	KAWOLO HOSPITAL	2	1	0	0	0	0	1	0	0	0	0		0	2	0	0	0	0		0	#NULL!	0	0	0	0	0	0	0	0	0
99	1	4	BUIKWE WEST	BUIKWE	BUIKWE	KAWOLO	BUTININDI	KITEGA	2013-09-16	1	2	2012-12-13	9	1979-07-07	34	4	8	1	KAWOLO HOSP	2	1	1	0	0	0	1	0	0	0	0		0	1	0	1	0	0		0	1	1	0	1	0	0	0	0	0	0
100	1	5	BUIKWE	BUIKWE	BUIKWE	KAWOLO	KIGENDA	MADDA	2013-09-16	1	1	2013-03-05	6	1982-06-15	31	5	4	1	BUSABAGA HEALTH CENTRE III	1	1	0	1	0	1	1	0	0	0	0		0	1	0	1	0	0		0	1	1	0	0	0	0	0	0	0	0
101	1	6	BUIKWE WEST	BUIKWE	BUIKWE	KAWOLO	KITEZA	LUGALA A	2013-09-17	1	1	2013-04-03	5	1979-06-15	34	4	5	1	KAWOLO HOSPITAL	3	1	0	0	1	1	1	0	0	0	0		0	1	0	1	1	0		0	1	1	0	0	0	0	0	0	0	0
102	1	7	BUIKWE WEST	BUIKWE	BUIKWE	KAWOLO	KITEZA	KIBUBBU	2013-09-17	1	2	2013-09-13	0	1986-10-21	26	4	8	1	KAWOLO HOSP	1	1	0	0	0	0	1	0	0	0	1	TO KNOW YOUR STATUS	0	1	0	1	0	0		0	1	0	0	1	0	0	1	0	0	0
103	1	8	BUIKWE WEST	BUIKWE	BUIKWE	KAWOLO	LUWAYO	KASOKOSO	2013-09-17	1	2	2013-02-18	7	1990-06-15	23	3	3	1	BUSABAGA HEALTH CENTRE III	3	1	0	1	1	1	0	0	0	0	0		0	1	0	1	1	0		0	1	1	1	0	0	0	0	0	0	0
108	1	13	BUIKWE WEST	BUIKWE	BUIKWE	LUGAZI TOWN COUNCIL	KIKAULA	NKOKO	2013-09-19	1	2	2013-02-07	7	1987-02-22	26	5	5	1	KAWOLO HOSPITAL	1	1	0	0	0	1	0	0	0	0	1	KNOW STATUS	0	1	0	1	0	0		0	1	1	1	0	0	0	0	0	0	0
109	1	14	BUIKWE WEST	BUIKWE	BUIKWE	LUGAZI T C	LUGAZI CENTRAL	LUGAZI CENTRAL B	2013-09-19	1	2	2013-05-08	4	1983-05-15	30	5	5	1	KAWOLO	1	1	1	0	0	0	1	0	0	0	0		0	1	0	0	1	0		0	1	0	0	0	0	0	0	0	0	0
110	1	15	BUIKWE WEST	BUIKWE	BUIKWE	LUGAZI T C	NAKAZADDE	GERERE MAJANI	2013-09-19	1	2	2013-07-26	1	1989-09-28	23	5	4	1	KAWOLO	2	1	0	0	0	1	0	0	0	0	1	KEEP FAITHFUL	0	1	0	0	1	0		0	1	0	1	0	0	0	0	0	0	0
111	1	16	BUIKWE WEST	BUIKWE	BUIKWE	LUGAZI TOWN COUNCIL	NAKAZADDE	KINYORO	2013-09-19	1	2	2013-08-01	1	1973-07-08	40	5	5	1	KAWOLO HOSPITAL	2	1	0	0	0	1	1	0	0	0	1	KNOW STATUS	0	1	0	0	1	0		0	1	0	0	0	0	0	0	0	0	0
115	1	1	BUIKWE NORTH 1	BUIKWE	BUIKWE	NAJJEMBE	BUVUNYA	KOKO	2013-09-20	1	2	2012-10-21	11	1985-06-01	28	2	5	1	ST CHARLES LWANGA HOSPITAL BUIKWE	3	1	0	0	1	0	0	0	0	0	1	TO KNOW YOUR STATUS	0	1	1	1	1	0		0	1	0	0	1	0	0	0	0	0	0
116	1	2	BUIKWE NORTH 1	BUIKWE	BUIKWE	NAJJEMBE	BUVUNYA	NAKISANJA	2013-09-18	1	1	2012-11-11	10	1988-06-15	17	7	3	1	CHRIST THE KING HCII	3	1	0	0	1	0	1	0	0	0	0		0	1	0	1	0	0		0	1	1	0	0	0	0	0	0	0	0
117	1	3	BUIKWE NORTH I	BUIKWE	BUIKWE	NAJJEMBE	KINONI	BULYANSI	2013-09-20	1	2	2012-11-21	10	1996-06-15	18	7	3	1	NAJJEMBE HCIII	2	1	0	0	1	0	0	0	0	0	1	TO KNOW YOUR HEALTH STATUS	0	1	0	1	1	0		0	1	0	0	1	0	0	0	0	0	0
121	1	7	BUIKWE NORTH 1	BUIKWE	BUIKWE	NAJJEMBE	NSAKYA	NSAKYA B	2013-09-19	1	2	2013-06-28	2	1986-06-15	27	4	4	1	NAJJEMBE HEALTH CENTRE	1	#NULL!	1	0	0	0	0	0	0	0	0		0	1	0	0	1	1	USING SHARP ITEMS LIKE RAZOR BLADES TOGETHER (SHARING)	0	88	0	0	0	0	0	0	0	0	0
122	1	8	BUIKWE NORTH 1	BUIKWE	BUIKWE	NAJJEMBE	NSAKYA	NSAKYA 'A'	2013-09-19	1	1	2012-10-28	10	1989-02-24	24	1	5	1	NAJJEMBE HCII	1	1	0	0	0	0	1	0	0	0	0	TO PROTECT MYSELF IF NEGATIVE	0	1	0	0	1	0		0	1	1	0	0	0	0	0	1	0	0
123	1	9	BUIKWE NORTH 1	BUIKWE	BUIKWE	NYENGA	BUZIIKA 'B'	BUKIIKE	2013-09-18	1	1	2012-11-24	10	1988-06-15	32	3	4	1	NYENGA HOSPITAL	2	1	1	0	0	0	1	0	0	0	0		0	1	0	1	1	0		0	1	1	0	1	0	0	0	1	0	0
128	1	14	BUIKWE NORTH 1	BUIKWE	BUIKWE	NAJJEMBE	NYENGA	BULUMANGI	2013-09-18	1	2	2013-07-27	1	1976-05-15	37	4	5	1	CHRIST THE KING HCII	2	1	0	0	0	0	1	0	0	0	1	TO KNOW CD4S & YOUR STATUS	0	1	0	1	0	1	USING SHARP INSTRUMENTS	0	1	1	0	1	0	0	0	1	0	1
129	1	15	BUIKWE NORTH 1	BUIKWE	BUIKWE	NYENGA	NYENGA	BUJUTA A	2013-09-18	1	2	2013-01-19	7	1989-06-15	24	5		1	NYENGA HOSP.	2	1	0	0	0	0	1	0	0	0	0		0	1	0	1	1	0		0	1	0	1	1	0	0	0	0	0	0
130	1	16	BUIKWE NORTH 1	BUIKWE	BUIKWE	NYENGA	SSUNGA	KIDDUSU	2013-09-17	1	1	2013-07-12	2	1990-07-15	23	3	5	1	BUWUNDO HCIII	1	1	0	1	1	0	0	0	0	0	0		0	1	0	1	1	0		0	1	1	1	0	0	0	0	1	0	0
134	1	1	BUIKWE SOUTH 1	BUIKWE	BUIKWE	BUIKWE TOWN COUNCIL	BUIKWE	MISINDYE	2013-09-16	1	1	2013-08-01	1	1993-11-01	19	5	3	1	ST CHARLES LWANGA BUIKWE HOSPITAL, BUIKWE HOSPITAL, BUIKWE HCIII	1	1	0	1	0	0	1	0	0	0	0		0	1	0	1	1	0		0	1	1	0	0	0	0	0	0	0	0
135	1	2	BUIKWE SOUTH 1	BUIKWE	BUIKWE	BUIKWE TOWN COUNCIL	BUIKWE	KYAMABAALE	2013-09-16	1	1	2013-09-11	0	1993-08-30	20	5	4	1	ST CHARLES LWANGA BUIKWE HOSPITAL	1	1	1	1	0	0	0	0	0	0	0		0	1	1	1	1	0		0	1	0	0	0	0	0	0	0	0	0
136	1	3	BUIKWE SOUTH 1	BUIKWE	BUIKWE	BUIKWE	KITAZI	LUWOMBO	2013-09-16	1	1	2013-02-28	6	1991-09-27	22	5	3	1	LUGAZI HOSPITAL	3	1	0	1	0	1	0	0	0	0	1	KNOW HIV STATUS	0	1	1	0	0	0		0	1	1	0	0	0	0	1	0	0	0
141	1	8	BUIKWE SOUTH 1	BUIKWE	BUIKWE	BUIKWE	MALONGWE	BWAZA	2013-09-17	1	1	2013-08-16	1	1988-06-15	20	5	4	1	BUIKWE HOSP	2	1	0	0	1	0	0	0	0	0	0	KNOW ONES STATUS	0	1	1	0	1	0		0	1	1	0	0	0	0	0	0	0	0
142	1	9	BUIKWE SOUTH 1	BUIKWE	BUIKWE	BUIKWE	SSUGU	SSUGU MUTWE	2013-09-16	1	1	2013-06-12	3	1988-06-15	20	5	3	1	KASUBI HCIII	2	1	0	1	0	0	0	0	0	0	0		0	1	1	1	0	0		0	1	1	0	0	0	0	0	0	0	0
143	1	10	BUIKWE SOUTH 1	BUIKWE	BUIKWE	NAJJA SUB COUNTY	BUSAGAZI	NAMBULA	2013-09-18	1	1	2013-03-01	6	1993-08-25	20	5	4	1	MAKINDU HCIII	3	1	0	0	0	1	1	0	0	0	0		0	1	1	1	1	0		0	1	1	0	0	0	0	0	1	0	0
144	1	11	BUIKWE SOUTH 1	BUIKWE	BUIKWE	NAJJA	GULAMA	BUJAAYA	2013-09-18	1	1	2012-10-14	11	1975-11-15	37	4	4	1	NYENGA HOSPITAL ST FRANCIS	2	1	1	0	0	0	1	0	0	0	0		0	1	0	1	1	0		0	1	1	0	0	0	0	0	0	0	0
149	1	16	BUIKWE SOUTH 1	BUIKWE	BUIKWE	NAJJA	KIYINDI	GIMBO	2013-09-19	1	1	2013-04-30	4	1980-01-05	33	5	5	1	MAKONGE HCIII	2	1	1	0	0	0	0	0	0	0	1	TO KNOW THE HIV STATUS	0	1	1	0	1	0		0	1	1	0	0	0	0	0	0	0	0
150	1	17	BUIKWE SOUTH 1	BUIKWE	BUIKWE	NAJJA	MAWOTTO	GAMBA	2013-09-20	1	1	2013-07-15	2	1992-06-15	21	4	3	1	MAKINDU HCIII	2	1	0	1	0	0	0	0	0	0	0		0	1	0	1	0	0		0	1	1	0	0	0	0	0	0	0	0
151	1	18	BUIKWE SOUTH 1	BUIKWE	BUIKWE	NAJJA	NAMATOVU	BULEEGA	2013-09-20	1	1	2012-11-24	10	1992-04-15	21	5	4	1	MAKINDU HCIII	2	1	0	0	1	0	0	0	0	1	0		0	1	1	1	0	0		0	1	1	0	0	0	0	0	1	0	0
152	1	19	BUIKWE SOUTH 1	BUIKWE	BUIKWE	NAJJA	TUKULU	BUFUMBE	2013-09-20	1	2	2013-05-29	3	1985-04-14	28	5	3	1	MAKONGE HC	2	0	0	0	0	0	0	0	0	0	0		0	1	0	0	1	0		0	1	1	0	0	0	0	0	0	0	0
104	1	9	BUIKWE WEST	BUIKWE	BUIKWE	KAWOLO	LUWAYO	KISSU	2013-09-18	1	2	2013-09-02	0	1968-12-23	44	1	4	1	KASUBI HEALTH CENTRE	2	1	1	0	1	0	1	0	0	1	0		0	1	1	0	0	0		0	1	1	1	1	0	0	0	0	0	0
105	1	10	BUIKWE WEST	BUIKWE	BUIKWE	LUGAZI TOWN COUNCIL	KABOWA	LOWER KABOWA	2013-09-18	1	1	2012-11-06	10	1986-01-02	27	4	6	1	KAWOLO HOSPITAL	1	1	0	0	0	0	1	0	0	0	1	TO KNOW YOUR STATUS	0	1	0	1	0	0		0	1	0	0	0	0	0	0	1	0	0
106	1	11	BUIKWE WEST	BUIKWE	BUIKWE	LUGAZI T/C	KAWOTTO	KAWOTTO II	2013-09-18	1	2	2013-03-22	5	1987-06-15	26	4	3	1	KAWOLO HOSP	2	1	0	0	0	0	1	0	0	1	0	TO KNOW YOUR STATUS	0	1	1	0	0	0		0	1	0	0	0	1	0	1	0	0	0
107	1	12	BUIKWE WEST	BUIKWE	BUIKWE	LUGAZI TOWN COUNCIL	KIKAULA	KIKAULA B	2013-09-18	1	1	2013-09-02	0	1994-07-23	19	5	5	1	KAWOLO	2	1	0	0	0	0	0	0	0	0	1	KNOW STATUS	0	1	0	0	1	0		0	1	0	0	0	0	0	0	0	0	0
112	1	17	BUIKWE WEST	BUIKWE	BUIKWE	LUGAZI TOWN COUNCIL	NAKAZADDE	NAKAZADDE C	2013-09-20	1	1	2013-09-03	0	1993-02-02	20	5	5	1	KAWOLO HOSPITAL	1	1	0	0	1	1	0	0	0	1	0		0	1	0	1	1	0		0	1	1	0	0	0	0	0	0	0	0
113	1	18	BUIKWE WEST	BUIKWE	BUIKWE	LUGAZI T.C	NAMENGO	KASENKE	2013-09-20	1	1	2013-03-17	6	1994-12-12	18	3	5	1	KAWOLO HOSPITAL	1	1	0	0	1	1	1	0	0	0	0		0	1	1	0	1	1	USING SHARP INSTRUMENTS E.G. RAZAR BLADE	0	1	1	0	0	0	0	0	0	0	0
114	1	19	BUIKWE WEST	BUIKWE	BUIKWE	LUGAZI CENTRAL	NAMENGO	KITEREDDE	2013-09-20	1	2	2013-02-07	7	1989-06-24	24	1	6	1	KAWOLO HOSPITAL	2	1	1	0	1	1	1	0	0	0	0		0	1	1	1	1	0		0	1	1	1	0	0	0	0	0	0	0
118	1	4	BUIKWE NORTH 1	BUIKWE	BUIKWE	NAJJEMBE	KITIGOMA	BUGALAMBO	2013-09-19	1	1	2013-07-20	2	1991-12-23	22	5	5	1	KAWOLO HOSPITAL	2	1	1	0	0	0	0	0	0	0	0		0	1	0	1	1	0		0	1	1	0	0	0	0	0	0	0	0
119	1	5	BUIKWE NORTH 1	BUIKWE	BUIKWE	NAJJEMBE	KITIGOMA	NAMATOGONYA	2013-09-18	1	1	2013-05-13	4	1993-01-23	20	3	4	1	CHRIST THE KING HCII	3	1	0	0	0	0	1	0	0	1	0		0	1	1	1	0	0		0	1	1	0	1	0	0	0	1	0	0
120	1	6	BUIKWE NORTH 1	BUIKWE	BUIKWE	NAJJEMBE	KIZIGO	KIDUSU	2013-09-18	1	1	2013-09-10	0	1991-03-27	22	5	4	1	MEHTA HEALTH CENTRE	1	1	0	0	0	0	1	0	0	0	0		0	1	0	0	0	0		1	88	0	0	0	0	0	0	0	0	0
124	1	10	BUIKWE NORTH 1	BUIKWE	BUIKWE	NYENGA	KABIZZI	KIWANYA 'A'	2013-09-16	1	2	2013-05-17	4	1988-06-15	29	5	3	1	NYENGA HOSPITAL	2	1	1	0	0	0	1	0	0	0	0		0	1	1	1	0	0		0	1	1	0	1	0	0	0	0	0	0
125	1	11	BUIKWE NORTH 1	BUIKWE	BUIKWE	NYENGA	KABIZZI	BUGOBA 'A'	2013-09-16	1	2	2013-07-27	1	1977-02-15	34	5	5	1	KABIZZI HEALTH CENTRE	1	1	1	0	0	0	1	0	0	0	0		0	1	0	1	0	0		0	1	1	0	1	0	0	0	1	0	0
126	1	12	BUIKWE NORTH 1	BUIKWE	BUIKWE	NYENGA	NAMABU	NAMABU	2013-09-16	1	1	2013-09-05	0	1988-06-15	35	4	3	1	BUWAGAJJO HC	2	1	1	1	0	0	0	0	0	0	0		0	1	1	0	1	0		0	1	1	0	0	0	0	0	0	0	0
127	1	13	BUIKWE NORTH 1	BUIKWE	BUIKWE	NYENGA	NAMABU	BUWAGAJO	2013-09-16	1	1	2013-07-29	1	1988-08-25	24	5	5	1	NYENGA HOSPITAL	3	1	0	1	0	0	1	0	0	0	0		0	1	1	0	0	0		0	1	0	1	0	0	0	0	0	1	0
131	1	17	BUIKWE NORTH 1	BUIKWE	BUIKWE	NYENGA	TONGOLO	NANGULWE	2013-09-16	1	2	2013-07-26	1	1992-04-21	21	5	4	1	NYENGA HOSPITAL	3	1	1	0	1	0	0	0	0	0	0		0	1	0	0	1	0		0	2	0	0	0	0	0	0	0	0	0
132	1	18	BUIKWE NORTH 1	BUIKWE	BUIKWE	NYENGA	TONGOLO	KIKONDO	2013-09-16	1	2	2012-11-04	10	1990-12-24	22	5	5	1	NYENGA HOSPITAL	2	1	0	1	0	0	0	0	0	0	0		0	1	0	1	1	0		0	1	1	0	0	0	0	0	0	0	0
133	1	19	BUIKWE NORTH 1	BUIKWE	BUIKWE	NYENGA	TONGOLO	BUKAMUNYE 'A'	2013-09-17	1	1	2013-05-07	4	1984-05-28	29	5	4	1	TONGOLO HCII	1	1	1	0	0	0	1	0	0	0	0		0	1	0	1	1	0		0	1	1	1	1	0	0	0	0	0	0
137	1	4	BUIKWE SOUTH 1	BUIKWE	BUIKWE	BUIKWE	KITAZI	KYANJA	2013-09-16	1	1	2012-11-26	9	1979-12-17	34	5	5	1	KASUBI HCIII	2	1	0	0	1	0	1	0	0	0	0		0	1	1	0	1	0		0	1	1	0	0	0	0	1	0	0	0
138	1	5	BUIKWE SOUTH1	BUIKWE	BUIKWE	BUIKWE TOWN COUNCIL	LWERU	BUGABO KIKOOLI	2013-09-17	1	2	2013-06-16	3	1975-05-15	38	5	4	1	ST CHARLES LWANGA BUIKWE HOSPITAL	2	1	1	0	0	0	1	0	0	0	0		0	1	0	1	1	0		0	1	1	0	1	0	0	0	0	0	0
139	1	6	BUIKWE SOUTH 1	BUIKWE	BUIKWE	BUIKWE TOWN COUNCIL	LWERU	NANTWAALA	2013-09-17	1	1	2013-03-21	5	1987-07-15	26	5	4	0			1	1	0	0	0	1	0	0	0	0		0	1	0	1	1	0		0	1	1	0	0	0	0	0	0	0	0
140	1	7	BUIKWE SOUTH 1	BUIKWE	BUIKWE	BUIKWE	NALONGE	MAKONGE	2013-09-17	1	1	2013-02-13	7	1991-02-15	23	5	5	1	BUIKWE HOSP	3	1	0	0	1	0	0	0	0	0	0		0	1	1	1	0	0		0	1	1	0	0	0	0	1	0	0	0
145	1	12	BUIKWE SOUTH 1	BUIKWE	BUIKWE	NAJJA	KISIMBA	LUNGUJA	2013-09-18	1	1	2013-06-29	3	1989-10-24	23	5	5	1	KISIMBA MISSION	1	1	0	0	1	0	0	0	0	0	0		0	1	0	1	0	0		0	1	1	0	0	0	0	0	0	0	0
146	1	13	BUIKWE SOUTH 1	BUIKWE	BUIKWE	NAJJA	KISIMBA	KIZAALA	2013-09-19	1	1	2013-07-12	2	1988-12-24	21	5	5	1	KISIMBA MISSION	2	1	1	0	0	0	0	0	0	0	1	TO KNOW THE HIV STATUS	0	1	0	1	0	0		0	1	1	0	0	0	0	0	0	0	0
147	1	14	BUIKWE SOUTH 1	BUIKWE	BUIKWE	NAJJA	KIYINDI	KAKUNYU 'A'	2013-09-19	1	2	2013-06-24	2	1983-10-15	29	5	4	1	MAKONGE HCIII	1	1	0	0	0	0	1	0	0	0	0		0	1	1	1	1	0		0	1	1	0	0	0	0	0	1	0	0
148	1	15	BUIKWE SOUTH 1	BUIKWE	BUIKWE	NAJJA	KIYINDI	KIYINDI	2013-09-20	1	1	2013-08-09	1	1994-06-15	19	5	4	1	MAKONGE HC	1	0	0	0	0	0	0	0	0	0	0		0	1	1	0	0	0		0	1	0	0	0	0	0	1	0	0	0
153	1	1	BUIKWE NORTH 2	BUIKWE	BUIKWE	NJERU	NJERU EAST	NAMINYA NORTH	2013-09-18	1	2	2013-02-28	6	1993-06-15	20	5	5	1	NALUFENYA CHILDREN'S HOSPITAL	2	1	0	0	0	0	1	0	0	0	0		0	1	0	0	1	0		0	1	1	0	1	0	0	0	0	0	0
154	1	2	BUIKWE NORTH 2	BUIKWE	BUIKWE	NJERU TC	NJERU EAST 'B'	BUKAYO EAST	2013-09-18	1	1	2013-06-19	2	1989-06-15	24	4	4	1	BUKAYA HCII	1	1	1	0	0	1	0	0	0	0	0		0	1	0	1	1	0		0	1	1	1	0	0	0	0	0	0	0
155	1	3	BUIKWE NORTH 2	BUIKWE	BUIKWE	NJERU T.C	NJERU SOUTH	KIRYOWA 'A'	2013-09-18	1	1	2013-08-18	1	1990-11-15	22	5	4	1	BUKAYA HC	2	1	0	1	1	1	0	0	0	0	1	KNOW STATUS	0	1	0	1	1	0		0	1	1	0	0	0	0	0	0	0	0
156	1	4	BUIKWE NORTH 2	BUIKWE	BUIKWE	NJERU T.C	NJERU SOUTH	BUZIIKA	2013-09-18	1	2	2012-10-28	10	1990-06-15	23	4	5	1	CANAAN HEALTH CENTRE	1	1	0	0	1	1	0	0	0	0	0		0	1	1	1	0	0		0	1	0	1	1	0	0	0	1	0	0
157	1	5	BUIKWE NORTH 2	BUIKWE	BUIKWE	NJERU TC	NJERU SOUTH	KINAABI	2013-09-19	1	1	2013-04-02	5	1983-06-15	30	4	1	1	NYENGA HOSP	2	1	1	0	0	0	0	0	0	0	0		0	1	0	0	1	0		0	1	1	1	1	0	0	0	0	0	0
158	1	6	BUIKWE NORTH 2	BUIKWE	BUIKWE	NJERU T/C	NJERU WEST	KYABAGU	2013-09-19	1	1	2013-09-08	0	1986-02-07	27	5	5	1	JINJA REFERAL HOSPITAL	2	1	0	1	1	1	0	0	0	0	0		0	1	1	1	1	0		0	1	0	1	1	0	0	1	0	0	0
159	1	7	BUIKWE NORTH 2	BUIKWE	BUIKWE NORTH	NJERU T.C	NJERU WEST	NAMUWAYA	2013-09-19	1	1	2013-05-22	3	1986-08-21	27	5	5	1	NJERU HCIII	1	1	0	0	0	1	0	0	0	0	0	STATUS	0	1	1	1	1	0		0	1	1	1	0	0	0	0	0	1	0
160	1	8	BUIKWE NORTH 2	BUIKWE	BUIKWE	NJERU T.C	NJERU WEST	KASANJA	2013-09-19	1	2	2013-07-03	2	1988-01-04	25	5	5	1	ST FRANCIS NJERU	1	1	0	1	0	1	0	0	0	0	0		0	1	0	1	1	0		0	1	1	0	1	0	0	0	1	0	0
165	1	13	BUIKWE NORTH 2	BUIKWE	BUIKWE NORTH	WAKISI	KALAGALA	BBYABUKU	2013-09-16	1	1	2012-10-11	11	1977-06-15	36	5	1	1	KALAGALA HC	2	1	1	0	0	1	0	0	0	0	0		0	1	0	1	1	0		0	1	1	0	0	0	0	0	0	0	0
166	1	14	BUIKWE NORTH 2	BUIKWE	BUIKWE NORTH	WAKISI	KKONKO	KKONKO 'A'	2013-09-17	1	2	2013-06-26	2	1995-06-15	18	5	3	1	NAMWEZI HC	3	1	0	0	0	1	0	0	0	0	0		0	1	1	1	1	0		0	1	1	1	0	0	0	0	0	0	0
167	1	15	BUIKWE NORTH 2	BUIKWE	BUIKWE	WAKISI	MALINDI	NANKWANGA	2013-09-17	1	1	2013-04-22	4	1972-10-15	40	4	3	1	WAKISI HCIII	1	1	0	0	0	1	1	0	0	0	0		0	1	0	0	1	0		0	88	0	0	0	0	0	0	0	0	0
168	1	16	BUIKWE NORTH 2	BUIKWE	BUIKWE	WAKISI	MALINDI	BULOBA WEST	2013-09-16	1	2	2013-05-21	3	1995-02-16	18	3	4	1	WAKISI HEALTH CENTRE	3	1	0	0	0	1	0	0	0	0	0		0	1	1	1	1	0		0	1	1	0	0	0	0	0	0	0	0
173	1	2	BUIKWE SOUTH 2	BUIKWE	BUIKWE	NGOGWE	DDUNGI	BUWOYA	2013-09-16	1	2	2013-06-30	2	1991-11-08	22	3	3	1	MAKINDU HCIII	2	1	0	0	0	1	0	0	0	1	0		0	1	1	1	1	0		0	1	0	1	0	0	0	0	0	0	0
174	1	3	BUIKWE SOUTH 2	BUIKWE	BUIKWE	NGOGWE	KIKWAYI	KIKWAYI	2013-09-16	1	1	2013-01-14	8	1984-11-15	29	3	5	1	ST FRANCIS NKOKONJERU HOSPITAL	2	1	1	0	0	0	0	0	0	1	0		0	1	0	1	1	0		0	1	1	0	0	0	0	0	0	0	0
175	1	4	BUIKWE SOUTH II	BUIKWE	BUIKWE SOUTH 2	NGOGWE	KIRINGO	KIRINGO	2013-09-18	1	1	2013-09-18	0	1997-06-15	16	3	4	1	NGOGWE HCIII	3	#NULL!	0	0	0	0	0	0	0	0	0		1	1	0	0	0	0		1	1	0	1	1	0	0	0	0	0	0
176	1	5	BUIKWE SOUTH 2	BUIKWE	BUIKWE SOUTH	NGOGWE	KIRINGO	KAMULI	2013-09-20	1	2	2013-08-20	0	1993-06-15	20	2	4	1	SSENYI	2	1	0	0	0	0	1	0	0	1	0		0	1	1	1	1	0		0	1	1	1	1	0	0	0	0	0	0
181	1	10	BUIKWE SOUTH 2	BUIKWE	BUIKWE	NGOGWE	NDOLWA	VVULE	2013-09-17	1	2	2013-07-13	2	1996-06-15	17	2	5	1	NKOKOJERU HOSPITAL	3	1	0	0	0	0	1	0	0	1	0		0	1	0	1	1	0		0	1	1	0	0	0	0	0	0	0	0
182	1	11	BUIKWE SOUTH 2	BUIKWE	BUIKWE	NKOKONJERU T/C	BUKASA	NKOKONJERU CENTRAL	2013-09-16	1	2	2013-07-09	2	1980-06-15	33	3	5	1	NKOKONJERU HOSPITAL	1	1	0	0	0	1	0	0	0	1	1	ABSTAIN FROM SEX	0	1	1	0	0	0		0	1	0	1	0	1	0	0	0	0	0
183	1	12	BUIKWE SOUTH 2	BUIKWE	BUIKWE	NKOKONJERRU T/C	MULAJJE	MULAJJE	2013-09-16	1	1	2013-06-08	3	1970-01-19	43	3	6	1	NKOKONJERU HOSPITAL	2	1	1	0	0	0	0	0	0	1	0		0	1	0	1	1	1	USE OF SAME SHARP INSTRUMENTS	0	1	1	1	0	0	0	0	0	0	0
187	1	16	BUIKWE SOUTH 2	BUIKWE	BUIKWE SOUTH	SSI	LUGOBA	KISIGULA	2013-09-16	1	1	2013-04-22	4	1993-11-11	19	4	4	1	SSI HCIII	3	1	1	1	0	1	0	0	0	0	0		0	1	0	1	0	0		0	2	0	0	0	0	0	0	0	0	0
188	1	17	BUIKWE SOUTH II	BUIKWE	BUIKWE SOUTH	SSI	MUVO	MUVO	2013-09-18	1	2	2013-01-11	8	1989-10-23	24	4	7	1	SSI HCIII	3	1	1	1	0	0	1	0	0	1	0		0	1	0	1	1	1	SHARP SHARING	0	1	1	1	0	0	0	1	1	0	1
189	1	18	BUIKWE SOUTH II	BUIKWE	BUIKWE SOUTH	SSI	BINGA	SSUGU	2013-09-17	1	1	2013-01-02	9	1986-01-01	27	4	4	1	SSI HCIII	2	1	1	1	0	0	0	0	0	1	0		0	1	0	1	0	0		0	1	0	1	1	0	0	1	0	0	0
190	1	19	BUIKWE SOUTH 2	BUIKWE	BUIKWE SOUTH	SSI	ZZITWE	GUNDDA	2013-09-16	1	1	2013-02-11	7	1989-01-01	24	4	3	1	KAVULE HCII	1	1	1	1	1	0	0	0	0	1	0		0	1	0	1	1	0		0	1	1	0	0	0	0	0	0	0	0
161	1	9	BUIKWE NORTH 2	BUIKWE	BUIKWE	WAKISI	NJERU WEST	LUGAZI II	2013-09-20	1	2	2012-12-25	8	1984-09-28	28	4	6	1	LUGAZI II HCII	1	1	0	0	1	1	1	0	0	0	0		0	1	0	1	1	0		0	1	1	0	0	0	0	0	0	0	0
162	1	10	BUIKWE NORTH 2	BUIKWE	BUIKWE	NJERU T/C	NJERU WEST	WAMPALA (B) ZONE LCI	2013-09-20	1	1	2013-03-23	5	1982-06-15	31	5	4	1	ST FRANICS H/C NJERU T/C	1	1	0	1	1	0	1	0	0	0	0		0	1	1	1	1	0		0	1	1	0	0	0	0	0	0	0	0
163	1	11	BUIKWE NORTH 2	BUIKWE	BUIKWE NORTH	NJERU T.C	NJERU WEST	NAMWEZI A	2013-09-20	1	1	2013-02-05	7	1994-10-08	18	4	5	1	NJERU HCIII	1	1	0	0	0	1	0	0	0	0	0		0	1	0	1	1	0		0	1	1	0	0	0	0	0	0	0	0
164	1	12	BUIKWE NORTH 2	BUIKWE	BUIKWE NORTH	WAKISI	KALAGALA	NALUVULE	2013-09-16	1	2	2013-06-22	2	1986-06-15	27	5	3	1	KANGULUMIRA HCIV	3	1	1	1	0	1	1	0	0	0	0		0	1	1	1	0	0		0	1	1	0	0	0	0	0	0	0	0
169	1	17	BUIKWE NORTH 2	BUIKWE	BUIKWE	WAKISI	NAKALANGA	KIRUGU ALIMANSI	2013-09-17	1	2	2013-04-15	5	1988-06-15	25	5	4	1	MALIGITA HCII	1	1	0	1	0	1	1	0	0	1	0		0	1	0	0	1	0		0	1	1	1	0	0	0	0	0	0	0
170	1	18	BUIKWE NORTH 2	BUIKWE	BUIKWE	WAKISI	NAMINYA	NALUWERERE	2013-09-17	1	1	2012-11-07	10	1982-12-31	30	5	4	1	JINJA HOSPITAL	3	1	1	1	0	0	0	0	0	0	1	HIV STATUS	0	1	1	1	1	0		0	1	1	1	1	0	0	0	0	0	0
171	1	19	BUIKWE NORTH 2	BUIKWE	BUIKWE	WAKISI	WAKISI	WAKISI MARKET	2013-09-17	1	2	2013-07-06	2	1992-12-22	20	5	4	1	WAKISI HCIII	1	1	0	1	0	0	1	0	0	0	0		0	1	0	1	1	0		0	1	1	1	0	0	0	0	0	0	0
172	1	1	BUIKWE SOUTH 2	BUIKWE	BUIKWE	NGOGWE	DDUNGI	KITALA	2013-09-17	1	1	2013-03-21	5	1993-06-15	20	3	5	1	KATOVU HC	2	1	0	0	1	1	0	0	0	1	0		0	1	1	0	0	0		0	2	0	0	0	0	0	0	0	0	0
177	1	6	BUIKWE SOUTH 2	BUIKWE	BUIKWE	NGOGWE S/C	LUBONGO	NAKASEETA	2013-09-18	1	2	2012-11-27	9	1983-06-15	30	3	5	1	NGOGWE HCIII	2	1	1	1	0	1	0	0	0	1	0		0	1	0	1	0	0		0	1	1	0	0	0	0	0	0	0	0
178	1	7	BUIKWE SOUTH II	BUIKWE	BUIKWE	NGOGWE	NAMULESA	NGOGWE	2013-09-19	1	1	2013-01-31	8	1976-12-01	36	4	4	1	KATOVU HCIII	2	1	1	1	0	1	0	0	0	1	0		0	1	1	1	1	0		0	1	1	0	0	0	1	1	1	0	1
179	1	8	BUIKWE SOUTH II	BUIKWE	BUIKWE SOUTH 2	NGOGWE	NAMULESA	NAMULESA	2013-09-20	1	1	2013-08-21	0	1993-06-15	20	3	3	1	NAMULESA HCII	2	1	0	0	1	0	0	0	0	0	0		0	1	1	0	0	0		0	1	1	0	0	0	0	0	1	0	0
180	1	9	BUIKWE SOUTH 2	BUIKWE	BUIKWE	NGOGWE	NDOLWA	KALEGA	2013-09-19	1	1	2013-04-13	5	1994-04-16	19	2	3	1	NGOGWE HCIII	2	1	0	0	0	0	0	0	0	1	0		0	1	1	1	1	1	SHARING OF SHARP INSTRUMENTS	0	1	1	0	0	0	0	0	0	1	0
184	1	13	BUIKWE SOUTH 2	BUIKWE	BUIKWE	NKOKONJERU T/C	NKOKONJERU	WABIDUUKA	2013-09-16	1	2	2013-07-19	1	1983-06-15	30	4	3	1	NKOKONJERU HOSPITAL	2	0	0	0	0	0	0	0	0	0	0		0	1	0	1	0	0		0	88	0	0	0	0	0	0	0	0	0
185	1	14	BUIKWE SOUTH 2	BUIKWE	BUIKWE SOUTH	SSI	KKOBA	KIWUNGI	2013-09-17	1	2	2012-11-09	10	1993-06-15	20	4	4	1	GORRET CLINIC SENYI	2	1	1	1	1	0	0	0	0	0	0		0	1	0	1	1	0		0	1	0	0	0	0	0	0	0	0	0
186	1	15	BUIKWE SOUTH 2	BUIKWE	BUIKWE SOUTH	SSI	LUGALA	LWALA	2013-09-16	1	1	2012-12-31	9	1981-08-28	32	4	5	1	SSI HCIII	2	1	1	1	0	1	0	0	1	0	0		0	1	0	1	1	1	SHARING SHARPS	0	1	0	1	0	1	0	1	0	1	0
[truncated: 153 more columns]
