# Supplementary material for: Can local staff reliably assess their own programs? A confirmatory test-retest study of Lot Quality Assurance Sampling data collectors in Uganda
Source: BMC Health Serv Res. 2016 Aug 17;16:396. doi: 10.1186/s12913-016-1655-4 (PMC4989458; doi:10.1186/s12913-016-1655-4)
Supplement: Additional file 2: — 0 to 5 months retest. (XLSX 155 kb) [file 12913_2016_1655_MOESM2_ESM.xlsx]

## Sheet: 0 to 5 months retest
uniqueid	testrete	lqasnumb	supervis	district	county	subcount	parish	lc1	dateofin	informed	rb102sex	rb103chi	rb104chi	rb105mot	rb106mot	rb107mar	rb108edu	ht201akn	ht201bna	ht201bdi	ht202kno	ht203pla	ht203avo	ht203pro	ht203gof	ht203liv	ht203foo	ht203mat	ht203hiv	ht203oth	ht203ot1	ht203don	ht204vir	ht205pre	ht205del	ht205bre	ht205oth	ht205ot1	ht205don	ht206red	ht207ski	ht207arv	ht207hct	ht207pre	ht207cse	ht207pr1	ht207anc	ht207ar1	ht207vit
1	2	1	BIGASA	BUKOMANSIMBI	BUKOMANSIMBI	BIGASA	BUKANGO	KAWOOKO	2013-09-23	1	1	2013-06-21	3	1986-11-15	26	5	5	1	MAKUKULE HC	3	1	1	1	1	1	1	0	0	1	0		0	1	1	0	1	0		0	1	0	1	0	0	0	1	0	0	0
2	2	2	BIGASA	BUKOMANSIMBI	BUKOMANSIMBI	BIGASA	BUKANGO	KITEMI	2013-09-23	1	1	2013-01-12	8	1977-06-15	36	7	3	1	MAKUKULU HC	2	1	1	0	0	1	1	0	0	1	0		0	1	1	0	0	0		0	1	1	1	0	0	0	0	0	0	0
3	2	3	BIGASA	BUKOMANSIMBI	BUKOMANSIMBI	BIGASA	BUKANGO	LUSAKA	2013-09-23	1	2	2013-03-12	6	1978-06-15	35	4	2	1	BIGASA HC	2	1	0	0	0	1	1	0	0	0	0		0	1	0	1	0	1	SHARP INSTRUMENTS	0	1	1	0	0	0	0	0	0	0	0
4	2	4	BIGASA	BUKOMANSIMBI	BUKOMANSIMBI	BIGASA	BUKANGO	MIKISA	2013-09-25	1	2	2013-06-03	3	1993-06-15	20	5	4	1	MAKUKULU HC	3	1	0	0	0	1	0	0	0	0	1	KNOW STATUS	0	1	0	1	1	0		0	1	1	0	0	0	0	0	0	0	0
5	2	5	BIGASA	BUKOMANSIMBI	BUKOMANSIMBI	BIGASA	BUTALAGA	BUKAANA	2013-09-24	1	1	2012-12-26	8	1979-10-15	33	5	3	1	GONGWE CLINIC	1	1	0	1	0	1	0	0	0	1	0		0	1	0	1	0	0		0	1	1	1	0	0	0	0	0	0	0
6	2	6	BIGASA	BUKOMANSIMBI	BUKOMANSIMBI	BIGASA	BUTALAGA	BWANGA	2013-09-24	1	2	2013-04-04	5	1987-06-15	26	4	3	1	BIGASA HC III	2	1	0	1	0	1	1	0	0	1	0		0	1	0	1	1	0		0	1	1	0	0	0	0	0	1	0	0
7	2	7	BIGASA	BUKOMANSIMBI	BUKOMANSIMBI	BIGASA	BUTALAGA	KABOSA	2013-09-24	1	1	2013-09-06	0	1980-06-15	33	4	3	1	KIGANGAZI HC	2	1	0	0	0	0	1	0	0	0	1	KNOW STATUS	0	1	0	1	1	0		0	1	1	1	1	0	0	0	0	0	0
8	2	8	BIGASA	BUKOMANSIMBI	BUKOMANSIMBI	BIGASA	BUTALAGA	KYAKALINZI	2013-09-24	1	2	2013-08-13	1	1984-10-04	28	4	3	1	BUTENGA HC	3	1	1	0	0	1	0	0	0	0	1	KNOW STATUS	0	1	1	1	0	0		0	1	1	0	1	0	0	0	0	0	0
9	2	9	BIGASA	BUKOMANSIMBI	BUKOMANSIMBI	BIGASA	BUTALAGA	LWENDULU	2013-09-24	1	2	2013-04-12	5	1991-04-28	22	4	5	1	BIGASA HC III	2	1	0	1	0	1	1	0	0	1	0		0	1	0	1	1	0	SHARING FOOD	0	1	1	0	0	0	0	0	0	0	0
10	2	10	BIGASA	BUKOMANSIMBI	BUKOMANSIMBI	BIGASA	BUTALAGA	SEKINGA	2013-09-25	1	2	2013-03-13	6	1982-12-25	31	6	1	1	KIGANGAZI HC II	2	1	1	1	0	1	1	0	0	0	0		0	1	0	1	0	0		0	2	0	0	0	0	0	0	0	0	0
11	2	11	BIGASA	BUKOMANSIMBI	BUKOMANSIMBI	BIGASA	KIGANGAZI	KASENYI	2013-09-25	1	1	2013-04-12	5	1985-10-20	27	4	5	1	KIGANGAZI HC	2	1	0	0	0	0	0	0	0	0	1	KNOW STATUS	0	1	0	1	0	0		0	1	1	0	0	0	0	0	0	0	0
12	2	12	BIGASA	BUKOMANSIMBI	BUKOMANSIMBI	BIGASA	KIGANGAZI	KIGANGAZI	2013-09-23	1	2	2013-04-21	5	1983-12-25	29	5	5	1	BIGASA HC III	3	1	1	1	0	1	0	0	0	0	0		0	1	1	0	1	0		0	1	1	0	1	0	0	0	0	0	0
13	2	13	BIGASA	BUKOMANSIMBI	BUKOMANSIMBI	BIGASA	KIGANGAZI	KISABA	2013-09-25	1	1	2013-09-08	0	1984-06-15	29	4	1	0			1	1	0	0	1	1	0	0	0	0		0	1	1	0	1	0		0	1	1	1	0	0	0	0	0	0	0
14	2	14	BIGASA	BUKOMANSIMBI	BUKOMANSIMBI	BIGASA	KIGANGAZI	MBIRIZI B	2013-09-25	1	2	2013-02-25	7	1975-06-15	35	4	4	1	BIGASA	3	1	1	0	0	0	0	0	0	0	0		0	1	1	0	1	0		0	1	1	0	0	0	0	0	0	0	0
15	2	15	BIGASA	BUKOMANSIMBI	BUKOMANSIMBI	BIGASA	KIGANGAZI	NANFABIRYE A.	2013-09-25	1	1	2012-09-27	11	8888-06-15	88	4	3	1	MAKUKULU	3	1	0	0	0	0	0	0	0	0	0	TO KNOW YOUR STATUS	0	2	0	0	0	0		0	#NULL!	0	0	0	0	0	0	0	0	0
16	2	16	BIGASA	BUKOMANSIMBI	BUKOMANSIMBI	BIGASA	MBIRIIZI	BULENGE	2013-09-23	1	2	2012-11-07	10	1982-06-15	31	4		1	BIGASA	2	1	0	0	0	1	1	0	0	0	0		0	1	0	1	0	0		0	1	0	1	0	0	0	1	1	0	0
17	2	17	BIGASA	BUKOMANSIMBI	BUKOMANSIMBI	BIGASA	MBIRIIZI	GINGO	2013-09-25	1	1	2013-03-05	6	1990-11-11	22	5	4	1	BIGASA HC	3	1	0	0	1	1	0	0	0	0	0		0	1	0	1	1	0		0	1	1	0	0	0	0	0	0	0	0
18	2	18	BIGASA	BUKOMANSIMBI	BUKOMANSIMBI	BIGASA	MBIRIZI	KITEERA	2013-09-25	1	2	2013-03-17	6	1995-06-15	18	5	4	1	BIGASA HC	3	1	0	0	0	1	0	0	0	0	1	KNOW STATUS	0	1	0	1	1	0		0	1	0	1	0	0	0	0	0	0	0
19	2	19	BIGASA	BUKOMANSIMBI	BUKOMANSIMBI	BIGASA	MBIRIZI	NYANGA	2013-09-25	1	1	2013-02-12	7	1991-02-15	23	4	3	1	BIGASA HC	2	1	0	0	0	1	0	0	0	0	1	KNOW STATUS	0	1	1	1	0	0		0	1	1	1	0	0	0	0	0	0	0
20	2	1	BUKOMANSIMBI TC	BUKOMANSIMBI	BUKOMANSIMBI	BUKOMANSIMBI TC	BUKANGO	BUKOBA	2013-09-23	1	1	2013-01-30	8	1984-11-11	28	3	3	1	ST MARY HC III	2	1	0	1	0	0	0	0	0	0	1	TO KNOW YOUR STATUS	0	1	1	1	0	0		0	1	1	1	1	0	0	1	1	0	0
21	2	2	BUKOMANSIMBI TC	BUKOMANSIMBI	BUKOMANSIMBI	BUKOMANSIMBI TC	CENTRAL WARD	BUKOBA	2013-09-23	1	1	2013-01-12	8	1978-01-06	35	4	4	1	ST MARYS HC	1	1	0	0	0	0	1	0	0	0	0		0	1	0	1	0	0		0	1	1	0	0	0	0	0	0	0	0
22	2	3	BUKOMANSIMBI TC	BUKOMANSIMBI	BUKOMANSIMBI	BUKOMANSIMBI TC	CENTRAL WARD	BUKOMANSIMBI TC A	2013-09-24	1	2	2013-02-07	7	1982-06-15	31	4	5	1	ST MARYS HC	1	1	1	1	0	0	1	0	0	0	0		0	1	1	1	1	0		0	1	1	0	0	1	0	1	0	0	0
23	2	4	BUKOMANSIMBI TC	BUKOMANSIMBI	BUKOMANSIMBI	BUKOMANSIMBI TC	CENTRAL WARD	BUKOMANSIMBI TC A	2013-09-23	1	1	2013-08-14	1	1992-08-26	21	3	5	1	ST MARYS HC	1	1	0	0	1	0	1	0	0	0	1	TO KNOW YOUR STATUS & LIVE HAPPLY	0	1	0	0	1	1	USING SHARP EQUIPMENT	0	1	0	0	0	0	0	1	1	0	0
24	2	5	BUKOMANSIMBI TC	BUKOMANSIMBI	BUKOMANSIMBI	BUKOMANSIMBI TC	CENTRAL WARD	BUKOMANSIMBI TC B	2013-09-26	1	1	2013-01-11	9	1984-06-15	29	4	1	1	ST MARYS HC	1	1	0	0	0	0	1	0	0	0	0		0	1	0	0	1	0		0	1	0	1	0	0	0	0	0	0	0
25	2	6	BUKOMANSIMBI TC	BUKOMANSIMBI	BUKOMANSIMBI	BUKOMANSIMBI TC	CENTRAL WARD	BUKOMANSIMBI TC	2013-09-23	1	2	2013-03-07	6	1992-06-15	21	2	5	1	ST MARYS HC	2	1	0	1	0	0	1	0	0	0	0		0	1	0	0	1	0		0	1	1	1	1	0	0	0	1	0	0
26	2	7	BUKOMANSIMBI TC	BUKOMANSIMBI	BUKOMANSIMBI	BUKOMANSIMBI TC	KYANGO	GAYAZA	2013-09-24	1	2	2013-06-12	3	1980-06-15	33	4	3	1	BUTENGA HC	3	1	1	0	0	0	1	0	0	0	0		0	1	0	1	0	0		0	1	1	0	1	0	0	0	0	0	0
27	2	8	BUKOMANSIMBI TC	BUKOMANSIMBI	BUKOMANSIMBI	BUKOMANSIMBI TC	KIGUNGUMIKA	KABULUNGA	2013-09-27	1	1	2013-09-05	0	1990-02-02	23	5	3	1	BUTENGA HC	2	1	1	0	0	1	0	0	0	0	0		0	1	1	1	0	0		0	1	1	0	1	0	0	1	0	1	0
28	2	9	BUKOMANSIMBI TC	BUKOMANSIMBI	BUKOMANSIMBI	BUKOMANSIMBI TC	KIGUNGUMIKA	KAGANDO	2013-09-24	1	2	2013-04-01	5	1993-06-15	20	5	5	0			1	0	0	0	0	1	0	0	0	0		0	1	0	0	1	0		0	1	0	0	0	0	0	0	0	0	0
29	2	10	BUKOMANSIMBI TC	BUKOMANSIMBI	BUKOMANSIMBI	BUKOMANSIMBI TC	KIGUNGUMIKA	KAGANDO	2013-09-24	1	2	2013-09-09	0	1978-05-15	35	5	3	1	BUKOMANSIMBI TC HC	2	0	0	0	0	0	0	0	0	0	0		0	88	0	0	0	0		0	#NULL!	0	0	0	0	0	0	0	0	0
30	2	11	BUKOMANSIMBI TC	BUKOMANSIMBI	BUKOMANSIMBI	BUKOMANSIMBI TC	KISAGAZI	KASAKA	2013-09-25	1	1	2012-11-08	10	8888-06-15	20	5	3	1	BUTENGA HC	2	1	0	0	0	0	1	0	0	0	0		0	1	0	0	1	0		0	2	0	0	0	0	0	0	0	0	0
31	2	12	BUKOMANSIMBI TC	BUKOMANSIMBI	BUKOMANSIMBI	BUKOMANSIMBI TC	KIGUNGUMIKA	KIGUNGUMIKA	2013-09-26	1	1	2013-08-27	0	1992-08-19	21	4	5	1	ST MARYS HC	2	1	0	0	0	0	1	0	0	1	1	KNOW YOUR HEALTH STATUS	0	1	1	0	0	1	SEXUAL INTERCOURSE	0	1	0	0	0	0	0	0	1	0	0
32	2	13	BUKOMANSIMBI TC	BUKOMANSIMBI	BUKOMANSIMBI	BUKOMANSIMBI TC	KISAGAZI	KIRYANSAKA	2013-09-25	1	1	2013-04-03	5	1993-06-15	20	5	4	1	ST MARYS HC	1	1	0	0	0	0	1	0	0	0	0		0	1	0	1	1	0		0	1	0	0	0	0	0	0	0	0	0
33	2	14	BUKOMANSIMBI TC	BUKOMANSIMBI	BUKOMANSIMBI	BUKOMANSIMBI TC	KISAGAZI	KIRYANSAKA	2013-09-25	1	1	2013-01-15	8	1980-10-15	33	4	3	1	ST MARYS HC	2	1	0	0	0	0	1	0	0	0	1	HELPS ONE TO PROTECT HIM / HERSELF	0	1	0	1	1	0		0	1	1	0	0	0	0	0	0	0	0
34	2	15	BUKOMANSIMBI TC	BUKOMANSIMBI	BUKOMANSIMBI	BUKOMANSIMBI TC	KISAGAZI	KISAGAZI	2013-09-25	1	1	2013-07-04	2	8888-06-15	18	3	3	1	KITAASA HC III	2	0	0	0	0	0	0	0	0	0	0		0	1	0	0	0	0		1	1	0	0	0	0	0	0	0	0	0
35	2	16	BUKOMANSIMBI TC	BUKOMANSIMBI	BUKOMANSIMBI	BUKOMANSIMBI TC	KISAGAZI	KITAASA A	2013-09-25	1	2	2013-08-04	1	8888-06-15	30	5	1	1	BUTENGA HC	2	1	0	0	0	0	1	0	0	0	0		0	1	0	0	1	0		0	1	1	0	0	0	0	0	0	0	0
36	2	17	BUKOMANSIMBI TC	BUKOMANSIMBI	BUKOMANSIMBI	BUKOMANSIMBI TC	KYAGO	KYANAKIBI	2013-09-27	1	1	2013-04-09	5	8888-06-15	23	3	1	1	ST MARYS HC	2	1	0	1	0	0	1	0	0	0	0		0	1	0	1	1	0		0	1	1	1	0	0	0	0	0	0	0
37	2	18	BUKOMANSIMBI TC	BUKOMANSIMBI	BUKOMANSIMBI	BUKOMANSIMBI TC	KYANGO	KYANGO	2013-09-26	1	1	2013-01-02	8	1986-11-06	28	4	4	1	ST MARYS HC	2	1	0	1	0	0	1	0	0	0	0		0	1	0	1	1	0		0	1	1	0	0	0	0	0	0	0	0
38	2	19	BUKOMANSIMBI TC	BUKOMANSIMBI	BUKOMANSIMBI	BUKOMANSIMBI TC	KIREMBEKO	KYEGULUSO	2013-09-27	1	1	2013-07-21	2	1986-06-15	26	7	3	1	KITASA MISSIONARY HOSPITAL	2	1	0	1	0	0	1	0	0	1	0		0	1	0	1	1	0		0	1	1	1	0	0	0	0	1	0	0
39	2	1	KITANDA	BUKOMANSIMBI	BUKOMANSIMBI	KITANDA	GAYAZA	BUWEMBO	2013-09-23	1	2	2012-10-16	11	1982-06-15	31	4	3	1	BAGASA HC III	1	1	0	0	0	1	0	0	0	0	0		0	1	0	0	1	1	NOT GIVING BIRTH WITH A TRAINED NURSE/MIDWIFE	0	1	0	0	0	0	0	0	0	0	0
40	2	2	KITANDA	BUKOMANSIMBI	BUKOMANSIMBI	KITANDA	GAYAZA	KYANKOKO	2013-09-23	1	2	2012-12-05	9	1977-07-15	36	7	3	1	KITANDA HC III	2	1	0	0	0	0	0	0	0	0	1	KNOW YOUR STATUS	0	1	0	0	0	0	GIVING BIRTH TO TBAS	0	1	1	0	0	0	0	0	0	0	0
41	2	3	KITANDA	BUKOMANSIMBI	BUKOMANSIMBI	KITANDA	GAYAZA	LWEMIRITI	2013-09-23	1	1	2013-04-01	5	1996-05-05	17	5	4	1	KITANDA HC III	2	1	0	1	0	0	0	0	0	0	0		0	1	0	0	1	1	SHARP OBJECTS	0	1	0	0	1	0	0	0	0	1	0
42	2	4	KITANDA	BUKOMANSIMBI	BUKOMANSIMBI	KITANDA	GAYAZA	MIZINDALO	2013-09-26	1	2	2012-10-24	10	1986-06-15	27	4	3	1	KITANDA HC III	2	1	0	0	1	1	0	0	0	0	0		0	1	1	0	1	0		0	1	1	1	0	0	0	0	0	0	0
43	2	5	KITANDA	BUKOMANSIMBI	BUKOMANSIMBI	KITANDA	LUWOKO	BUYEMBE	2013-09-24	1	1	2012-10-05	11	1978-06-15	35	4	1	1	KITAASA HC III	2	1	1	1	0	0	0	0	0	0	0		0	1	0	1	0	0		0	1	1	0	0	0	0	0	0	0	0
44	2	6	KITANDA	BUKOMANSIMBI	BUKOMANSIMBI	KITANDA	LUWOOKO	MBULIRE B	2013-09-23	1	1	2013-06-09	3	1991-10-08	21	5	7	1	BIGASA ST MARYS	2	1	0	0	1	1	0	0	0	1	0		0	1	1	1	0	0		0	1	1	0	0	0	0	1	0	0	0
45	2	7	KITANDA	BUKOMANSIMBI	BUKOMANSIMBI	KITANDA	LUWOOKO	NTUUMA A	2013-09-24	1	2	2012-11-25	10	1982-12-25	31	5	5	1	KITAASA	1	1	0	1	1	0	0	0	0	1	0		0	1	0	1	1	0		0	1	1	0	0	0	0	1	0	0	0
46	2	8	KITANDA	BUKOMANSIMBI	BUKOMANSIMBI	KITANDA	MAKUKULU	KABAALE	2013-09-26	1	1	2012-12-06	9	1988-05-05	25	4	3	1	MAKUKULU HC	2	1	1	0	0	0	0	0	0	0	0		0	1	0	1	1	1	HAVING SEX WITH AN INFECTED PERSON	0	1	0	0	0	0	0	1	0	1	0
47	2	9	KITANDA	BUKOMANSIMBI	BUKOMANSIMBI	KITANDA	MAKUKULU	KABANGEREZA	2013-09-27	1	1	2013-03-11	6	1995-06-15	18	1	3	1	VILLA MARIA HOSPITAL	3	1	0	1	0	0	0	0	0	0	0		0	2	0	0	0	0		0	#NULL!	0	0	0	0	0	0	0	0	0
48	2	10	KITANDA	BUKOMANSIMBI	BUKOMANSIMBI	KITANDA	MAKUKULU	KIKUUTA	2013-09-27	1	1	2012-09-24	11	1989-06-15	24	5	3	1	MAKUKULU HC PNFP	2	1	0	0	0	0	1	0	0	0	0		0	1	1	0	0	0		0	1	1	0	0	0	0	1	0	0	0
49	2	11	KITANDA	BUKOMANSIMBI	BUKOMANSIMBI	KITANDA	MAKUKULU	MAKUKULU	2013-09-25	1	1	2013-08-21	1	1995-11-10	18	1	3	1	MAKUKULU HC PNFP		0	0	0	0	0	0	0	0	0	0		0	1	0	0	0	0		1	1	0	0	0	0	0	1	0	0	0
50	2	12	KITANDA	BUKOMANSIMBI	BUKOMANSIMBI	KITANDA	MAKUKULU	MIGAJU B	2013-09-25	1	1	2013-07-10	2	1982-06-15	31	4	4	1	MAKUKULU HC	2	1	1	0	0	0	1	0	0	0	0		0	1	0	1	1	0		0	1	1	0	0	0	0	0	0	1	0
51	2	13	KITANDA	BUKOMANSIMBI	BUKOMANSIMBI	KITANDA	MITIGYERA	BITETERO	2013-09-26	1	1	2013-09-06	0	1973-06-15	#NULL!	5		1	KITANDA HC	2	1	0	1	1	0	0	0	0	0	0		0	1	0	1	1	0		0	1	1	0	0	0	0	0	1	0	0
52	2	14	KITANDA	BUKOMANSIMBI	BUKOMANSIMBI	KITANDA	MITIGYERA	KASAMBYA	2013-09-27	1	1	2013-06-08	3	1995-06-15	18	5	4	1	KITANDA HC	2	1	0	0	0	0	0	1	0	1	0		0	1	0	1	1	1	SHARP OBJECTS LIKE SAFETY PINS	0	1	1	0	0	0	0	1	0	1	0
53	2	15	KITANDA	BUKOMANSIMBI	BUKOMANSIMBI	KITANDA	MITIGYERA	KYANIKA	2013-09-25	1	1	2013-01-17	8	1990-03-10	23	5	4	1	KITANDA HC	1	1	1	0	0	0	0	0	0	0	1	KNOW HIV STATUS	0	1	0	1	0	1	SHARP OBJECTS	0	1	1	0	0	0	0	1	0	0	0
54	2	16	KITANDA	BUKOMANSIMBI	BUKOMANSIMBI	KITANDA	MITIGYERA	MITETERO	2013-09-26	1	1	2012-12-27	8	1982-09-09	30	5	8	1	KITANDA HC	2	1	0	1	0	1	0	0	0	0	1	TO KNOW HIV STATUS	0	1	0	1	0	0		0	1	1	0	1	0	0	1	0	0	0
55	2	17	KITANDA	BUKOMANSIMBI	BUKOMANSIMBI	KITANDA	MITIGYERA	SEETA	2013-09-25	1	2	2013-08-16	1	1995-12-15	18	5	3	1	KITANDA HC	2	1	0	1	0	0	0	0	0	0	0		0	1	0	0	0	0		1	1	1	0	0	0	0	1	0	0	0
56	2	18	KITANDA	BUKOMANSIMBI	BUKOMANSIMBI	KITANDA	NDEEBA	MBALE B	2013-09-24	1	2	2013-01-05	8	1984-06-15	30	5	1	1	BUTENGA HC	2	1	0	1	0	0	1	0	0	1	0		0	1	0	1	1	0		0	1	1	0	1	0	0	0	0	0	0
57	2	19	KITANDA	BUKOMANSIMBI	BUKOMANSIMBI	KITANDA	NDEEBA	NSOLOLO B	2013-09-24	1	1	2013-06-03	3	1987-06-15	25	5	3	1	KITASA	2	1	0	1	0	0	0	0	0	0	0		0	1	0	1	1	0		0	1	1	0	0	0	0	0	0	0	0
58	2	1	BUTENGA	BUKOMANSIMBI	BUKOMANSIMBI	BUTENGA	KABIGI	KABIGI A	2013-09-24	1	2	2013-06-11	3	1981-02-18	32	4	4	1	BUTENGA	2	1	1	1	0	0	0	0	0	0	0		0	1	1	1	0	0		0	1	1	0	0	0	0	1	0	0	0
59	2	2	BUTENGA	BUKOMANSIMBI	BUKOMANSIMBI	BUTENGA	KABIGI	KYAKAMUNYA	2013-09-24	1	2	2013-07-25	2	1992-06-15	21	4	3	1	BUTENGA	2	1	1	1	1	0	0	0	0	0	0		0	1	0	1	1	0		0	1	1	0	0	0	0	1	1	0	0
60	2	3	BUTENGA	BUKOMANSIMBI	BUKOMANSIMBI	BUTENGA	KABIGI	MBAALE A	2013-09-25	1	1	2013-03-23	6	1980-06-15	33	4	3	1	BUTENGA	2	1	1	1	1	0	0	0	0	0	0		0	1	0	1	1	0		0	1	1	0	0	0	0	0	1	0	0
61	2	4	BUTENGA	BUKOMANSIMBI	BUKOMANSIMBI	BUTENGA	KABIGI	MEERU - KAYUNGA	2013-09-25	1	1	2012-11-20	10	1985-06-15	28	3	4	1	BUTENGA	2	1	1	1	1	0	0	0	0	1	0		0	1	0	1	1	0		0	1	1	0	0	0	0	1	0	0	0
62	2	5	BUTENGA	BUKOMANSIMBI	BUKOMANSIMBI	BUTENGA	KASEBWEERA	BUYOVU	2013-09-24	1	1	2013-04-10	5	1986-12-26	26	4	4	1	BUTENGA HC IV	3	0	1	1	1	0	0	0	0	0	0		0	1	0	1	1	0		0	1	1	0	0	1	0	0	1	0	1
63	2	6	BUTENGA	BUKOMANSIMBI	BUTENGA	BUTENGA	KASSEBWERA	KAKUKUULU	2013-09-26	1	2	2012-10-09	11	1994-05-25	19	4	4	1	ST MARYS	2	1	1	1	1	0	1	0	1	0	0		0	1	1	1	0	0		0	1	1	0	1	0	0	0	0	0	1
64	2	7	BUTENGA	BUKOMANSIMBI	BUKOMANSIMBI	BUTENGA	KASABWERA	KIKONDERE	2013-09-26	1	1	2012-11-04	10	1987-07-28	26	4	5	1	ST MARYS	3	1	1	1	1	0	1	0	1	1	0		0	1	0	1	1	0		0	1	1	1	0	0	0	0	0	0	0
65	2	8	BUTENGA	BUKOMANSIMBI	BUKOMANSIMBI	BUTENGA	KASABWERA	LUKUUKU	2013-09-26	1	1	2013-01-05	8	1988-06-15	25	4	3	1	TELEZA CLINIC	2	1	1	1	0	0	0	0	0	0	0		0	2	0	0	0	0		0	#NULL!	0	0	0	0	0	0	0	0	0
66	2	9	BUKOMANSIMBI BUTENGA	BUKOMANSIMBI	BUKOMANSIMBI	BUTENGA	KAWOOKO	BUKIRI	2013-09-23	1	1	2012-12-15	9	1988-06-15	25	3	3	1	BUTENGA HC IV	2	1	0	0	0	1	0	0	0	1	0		0	1	1	1	1	0		0	1	1	1	0	0	0	0	0	0	0
67	2	10	BUTENGA	BUKOMANSIMBI	BUKOMANSIMBI	BUTENGA	KAWOKO	BUTENGA TRADING CENTRE	2013-09-23	1	1	2013-08-10	1	1982-01-17	31	4	4	1	BUTENGA HC IV	1	1	1	1	1	0	0	0	0	0	0		0	1	0	1	0	0		0	1	1	0	0	0	0	1	0	0	0
68	2	11	BUTENGA	BUKOMANSIMBI	BUKOMANSIMBI	BUTENGA	KAWOOKO	GAYAZA B	2013-09-23	1	1	2012-11-07	10	1993-06-15	20	3	4	1	BUTENGA HC IV	2	1	0	1	0	1	0	0	0	0	0		0	1	0	1	1	0		0	1	1	1	0	0	0	0	0	0	0
69	2	12	BUTENGA	BUKOMANSIMBI	BUKOMANSIMBI	BUTENGA	KAWOKO	KAWOKO TRADING CENTRE	2013-09-24	1	2	2013-05-12	4	1996-06-15	17	3	3	1	BUTENGA HC IV	2	1	0	0	0	1	0	0	0	0	0		0	1	1	0	0	0		0	1	0	0	0	0	0	0	0	0	0
70	2	13	BUTENGA	BUKOMANSIMBI	BUKOMANSIMBI	BUTENGA	KAWOKO	MUKUNYU	2013-09-23	1	2	2013-04-06	5	1972-10-08	41	2	3	1	BUTENGA HC IV	2	1	0	1	0	1	0	0	0	1	0		0	1	0	1	1	0		0	1	1	1	0	1	0	0	0	0	0
71	2	14	BUTENGA	BUKOMANSIMBI	BUKOMANSIMBI	BUTENGA	KISIITA	BULALO B	2013-09-23	1	1	2013-08-07	1	1995-09-03	18	1	4	0			1	0	1	0	0	0	0	0	0	0		0	1	1	0	0	0		0	1	0	1	1	0	0	0	0	1	0
72	2	15	BUTENGA	BUKOMANSIMBI	BUKOMANSIMBI	BUTENGA	KISIITA	KAWOOKO A	2013-09-25	1	1	2012-11-19	10	1988-01-01	25	3	5	1	BUTENGA HC IV	3	1	0	1	0	0	0	0	0	0	0		0	1	0	1	1	0		0	1	1	0	0	0	0	0	0	0	0
73	2	16	BUTENGA	BUKOMANSIMBI	BUKOMANSIMBI	BUTENGA	KISIITA	KISAABWA B	2013-09-25	1	2	2013-08-03	1	1981-05-15	32	4	5	1	VILLA MARIA HOSPITAL	3	1	1	0	0	1	0	0	0	0	0		0	1	0	1	1	0	USE OF SAME SHARP INSTRUMENTS	0	1	1	0	0	0	0	0	0	0	0
74	2	17	BUTENGA	BUKOMANSIMBI	BUKOMANSIMBI	BUTENGA	KYANKOLE	BUTANGA B	#NULL!	1	2	2013-03-15	6	1995-06-15	18	1	3	1	BUTENGA HC IV	2	1	0	1	0	0	0	0	0	0	0		0	1	0	0	0	0		1	88	0	0	0	0	0	0	0	0	0
75	2	18	BUTENGA	BUKOMANSIMBI	BUKOMANSIMBI	BUTENGA	KYANKOOLE	KYANKOOLE A	#NULL!	1	1	2013-02-05	7	1984-06-15	29	4	3	1	BUTENGA HC IV	2	1	0	1	0	1	0	0	0	0	0		0	1	0	0	1	0		0	1	0	0	0	0	0	0	0	0	0
76	2	19	BUTENGA	BUKOMANSIMBI	BUKOMANSIMBI	BUTENGA	KYANKOOLE	LUGAZI	#NULL!	1	1	2013-01-19	8	1977-01-15	36	3	3	1	BUTENGA HC IV	2	1	0	1	0	1	0	0	0	1	0		0	1	1	1	1	0		0	1	1	0	0	0	0	0	0	0	0
77	2	1	KIBINGE	BUKOMANSIMBI	BUKOMANSIMBI	KIBINGE	BUTAYUNJA	BUTAYUNJA TC	2013-09-23	1	2	2013-02-22	7	1980-04-10	33	4		1	BUYOGA HC	2	1	0	0	0	1	1	0	0	0	0		0	1	1	1	1	0		0	1	1	1	1	0	0	0	0	0	0
78	2	2	KIBINGE	BUKOMANSIMBI	BUKOMANSIMBI	KIBINGE	BUTAYUNJA	KASUTA	2013-09-23	1	1	2012-11-25	9	1985-02-28	28	5	3	1	BUYOGA HC III	2	1	0	0	0	1	1	0	0	0	0		0	1	1	1	1	0		0	1	1	1	0	0	0	0	0	0	0
79	2	3	KIBINGE	BUKOMANSIMBI	BUKOMANSIMBI	KIBINGE	BUTAYUNJA	MITUUGO A	2013-09-23	1	2	2012-09-29	11	1979-03-03	34	5	5	1	BUYOGA DISPENSARY	2	1	0	1	0	1	1	0	0	0	0		0	1	1	1	1	0		0	1	0	1	1	0	0	0	0	0	0
80	2	4	KIBINGE	BUKOMANSIMBI	BUKOMANSIMBI	KIBINGE	KIRYASSAAKA	KIRYASSAAKA	2013-09-24	1	1	2013-03-23	6	1980-06-15	33	4	5	1	BUYOGA HC	2	1	1	0	0	0	0	0	0	0	0		0	1	0	1	1	0		0	1	0	0	1	0	0	0	1	0	0
81	2	5	KIBINGE	BUKOMANSIMBI	BUKOMANSIMBI	KIBINGE	KIRYASAAKA	MAGANDO	2013-09-24	1	2	2013-07-07	2	1986-06-14	27	5	5	1	BUYOGA HC	1	1	0	1	0	1	1	0	0	0	0		0	1	0	1	1	0		0	1	1	0	0	0	0	0	0	0	0
82	2	6	KIBINGE	BUKOMANSIMBI	BUKOMANSIMBI	KIBINGE	KIRYASAAKA	MISANVU TC	2013-09-24	1	2	2013-08-31	0	1986-08-24	27	4	5	1	BUYOGA HC	1	1	0	1	1	0	1	0	0	0	0		0	1	0	1	1	0		0	1	0	1	1	0	0	0	0	0	0
83	2	7	KIBINGE	BUKOMANSIMBI	BUKOMANSIMBI	KIBINGE	KISOJJO	BUDDA	2013-09-25	1	1	2013-09-11	0	1989-03-17	24	4	5	1	MASAKA MULAGO HOSPITAL	3	1	0	1	0	0	0	0	0	0	1	KNOW STATUS	0	1	1	1	1	0		0	1	1	1	0	0	0	0	0	0	0
84	2	8	KIBINGE	BUKOMANSIMBI	BUKOMANSIMBI	KIBINGE	KISOJJO	KIJAMPIKI	2013-09-25	1	1	2013-04-30	4	1992-04-25	21	5	5	1	KISIITA HC	2	1	0	1	0	1	1	0	0	0	1	KNOW STATUS	0	1	1	1	0	0		0	1	1	1	1	0	0	0	0	0	0
85	2	9	KIBINGE	BUKOMANSIMBI	BUKOMANSIMBI	KIBINGE	KISOJJO	KISOJJO	2013-09-25	1	2	2013-08-22	1	1987-02-01	26	4	3	1	MASAKA HOSPITAL MULAGO	3	1	0	1	1	1	0	0	0	0	0		0	1	1	1	1	0		0	1	1	1	1	0	0	0	0	0	0
86	2	10	KIBINGE	BUKOMANSIMBI	BUKOMANSIMBI	KIBINGE	KISOJJO	LWENZO	2013-09-25	1	1	2013-02-09	7	1977-11-15	35	5	1	1	MASAKA HOSPITAL	3	1	0	0	0	1	1	0	0	1	0		0	1	0	1	1	0		0	1	1	1	0	0	0	0	0	0	0
87	2	11	KIBINGE	BUKOMANSIMBI	BUKOMANSIMBI	KIBINGE	MALEKU	BUYOGA TC	2013-09-26	1	1	2012-10-30	10	1986-06-15	27	5	5	1	BUYOGA DISPENSARY	1	1	0	1	1	1	0	0	0	0	1	KNOW STATUS	0	1	0	1	1	0		0	1	1	1	0	0	0	0	0	0	0
88	2	12	KIBINGE	BUKOMANSIMBI	BUKOMANSIMBI	KIBINGE	MALEKU	KABAALE	2013-09-27	1	1	2013-09-04	0	1994-08-22	19	1	6	1	BUYOGA HC III	2	1	0	0	0	1	1	0	0	0	0		0	1	0	1	1	0		0	1	1	0	1	0	0	0	0	0	0
89	2	13		BUKOMANSIMBI	BUKOMANSIMBI	KIBINGE	MALEKU	KAGOGGO B	2013-09-27	1	2	2012-12-15	9	1973-06-15	40	5	3	1	BUYOGA HC	3	1	0	0	0	0	1	0	0	0	0		0	1	0	0	0	0		1	1	1	1	0	0	0	0	0	0	0
90	2	14	KIBINGE	BUKOMANSIMBI	BUKOMANSIMBI	KIBINGE	MALEKU	KIBUBU	2013-09-26	1	1	2012-12-10	9	1982-06-03	31	5	5	1	BUYOGA HC	2	1	0	1	1	1	0	0	0	0	1	KNOW STATUS	0	1	1	1	1	0		0	1	1	1	1	0	0	0	1	0	0
91	2	15	KIBINGE	BUKOMANSIMBI	BUKOMANSIMBI	KIBINGE	MALEKU	LUKENKE A	2013-09-26	1	2	2012-12-22	9	1982-12-30	30	5	4	1	BUTENGA HC	2	1	0	1	0	1	1	0	0	0	0		0	1	0	1	0	0		0	1	1	0	0	0	0	0	0	0	0
92	2	16	KIBINGE	BUKOMANSIMBI	BUKOMANSIMBI	KIBINGE	MALEKU	MALEKU	2013-09-26	1	1	2013-02-15	7	1994-11-04	18	5	4	1	BUYOGA DISPENSARY	3	1	0	0	0	1	0	0	0	0	0	KNOW STATUS	0	1	0	1	1	1	NOT TESTING HIV	0	1	1	1	0	0	0	0	0	1	0
93	2	17	KIBINGE	BUKOMANSIMBI	BUKOMANSIMBI	KIBINGE	MIRAMBI	KALUBANDA	2013-09-27	1	1	2012-10-16	11	1987-02-26	26	4	3	1	MIRAMBI HC	1	1	1	0	0	1	1	0	0	0	0		0	1	0	1	1	0		0	1	1	1	1	0	0	0	0	0	0
94	2	18	KIBINGE	BUKOMANSIMBI	BUKOMANSIMBI	KIBINGE	MIRAMBI	KYAMBOGO	2013-09-27	1	1	2012-09-26	11	1995-06-15	18	5	4	0			0	0	0	0	0	0	0	0	0	0		0	2	0	0	0	0		0	#NULL!	0	0	0	0	0	0	0	0	0
95	2	19	KIBINGE	BUKOMANSIMBI	BUKOMANSIMBI	KIBINGE	MIRAMBI	MIRAMBI	2013-09-27	1	2	2013-08-30	0	1991-05-05	22	4	5	1	MIRAMBI HC	2	1	0	1	0	1	1	0	0	0	0		0	1	0	1	1	0		0	1	1	0	0	0	0	0	0	0	0
96	2	1	BUIKWE WEST	BUIKWE	BUIKWE	KAWOLO	BIBBO	KKOBA	2013-09-23	1	2	2013-06-10	3	1978-06-15	35	5	3	1	BUSABAGA HC III	3	1	0	0	0	1	0	0	0	1	0		0	1	0	1	1	0		0	1	1	0	0	0	0	0	0	0	0
97	2	2	BUIKWE WEST	BUIKWE	BUIKWE	KAWOLO	BUSABAGA	YUMBA	2013-09-23	1	1	2013-06-11	3	1992-04-24	21	3	5	1	BUSABAGA HC III	2	1	0	0	0	0	1	0	0	0	0		0	1	0	0	1	0		0	1	0	0	0	0	0	0	1	0	0
98	2	3	BUIKWE WEST	BUIKWE	BUIKWE	KAWOLO	BUTININDI	KASAKU	2013-09-23	1	1	2012-09-22	11	1984-06-15	28	4	3	1	KAWOLO HOSPITAL	2	1	0	0	0	0	1	0	0	0	0		0	1	1	1	0	0		0	1	0	0	1	0	0	0	1	0	0
99	2	4	BUIKWE WEST	BUIKWE	BUIKWE	KAWOLO	BUTININDI	KITEGA	2013-09-23	1	2	2012-12-13	9	1979-07-07	34	4	7	1	KAWOLO HOSPITAL	2	1	0	0	0	0	1	0	0	0	0		0	1	0	1	0	1	SHARING SHARP OBJECTS	0	1	0	1	0	0	0	0	0	0	0
100	2	5	BUIKWE WEST	BUIKWE	BUIKWE WEST	KAWOLO	KIGENDA	MAADA	2013-09-23	1	1	2013-03-05	6	1982-06-15	31	5	4	1	BUSABAGA HC	1	1	1	0	0	1	1	0	0	0	0		0	1	0	1	1	0		0	1	1	1	0	0	0	0	0	0	0
101	2	6	BUIKWE WEST	BUIKWE	BUIKWE	KAWOLO	KITEZA	LUGALA A	2013-09-23	1	1	2013-04-03	5	1979-06-15	34	4	5	1	KAWOLO HOSPITAL	3	1	0	0	0	1	1	0	0	0	0		0	1	0	1	0	0	SHARING SHARP OBJECTS WITH THE INFECTED	0	1	1	0	1	0	0	0	0	0	0
102	2	7	BUIKWE WEST	BUIKWE	BUIKWE	KAWOLO	KITEZA	KIBUBBU	2013-09-23	1	2	2013-09-13	0	1986-10-21	26	5	7	1	KAWOLO HOSPITAL	1	1	1	0	1	1	1	0	0	1	0		0	1	0	1	1	0		0	1	1	1	1	0	0	0	0	0	0
103	2	8	BUIKWE WEST	BUIKWE	BUIKWE	KAWOLO	LUWAYO	KASOKOSO	2013-09-23	1	2	2013-02-18	7	1990-06-15	23	3	3	1	BUSABAGA HC	2	1	0	1	0	0	1	0	0	0	0		0	1	1	1	1	0		0	1	0	1	0	0	0	0	0	0	0
104	2	9	BUIKWE WEST	BUIKWE	BUIKWE	KAWOLO	LUWAYO	KISSU	2013-09-24	1	2	2013-09-02	0	1968-12-23	44	2	4	1	KASUBI HC III	2	1	1	0	1	1	0	0	0	1	0		0	1	0	1	1	1	SHARING SHARP OBJECTS	0	1	0	1	0	0	0	0	0	0	0
105	2	10	BUIKWE WEST	BUIKWE	BUIKWE	LUGAZI TOWN COUNCIL	KABOWA	LOWER KABOWA	2013-09-24	1	1	2012-11-06	10	1986-12-04	26	4	5	1	META HOSPITAL	1	1	0	1	0	1	0	0	0	1	0		0	1	0	1	1	0		0	1	1	0	0	0	0	0	1	0	0
106	2	11	BUIKWE WEST	BUIKWE	BUIKWE	LUGAZI TC	KAWOTTO	KAWOTTO II	2013-09-25	1	2	2013-03-24	6	8888-06-15	27	4	3	1	KAWOLO HOSPITAL	2	1	1	1	0	1	0	0	0	1	0		0	1	0	0	1	0		0	1	0	1	0	0	0	0	1	1	0
107	2	12	BUIKWE WEST	BUIKWE	BUIKWE	LUGAZI TC	KIKAULA	KIKAULA B	2013-09-24	1	1	2013-09-02	0	1994-07-23	19	5	5	1	KAWOLO HOSPITAL	2	1	0	0	0	0	1	0	0	0	0		0	1	0	0	1	0		0	1	0	0	1	0	0	0	0	0	0
108	2	13	BUIKWE WEST	BUIKWE	BUIKWE	LUGAZI TC	KIKAULA	NKOKO	2013-09-24	1	2	2013-02-07	7	1987-02-26	26	5	5	1	KAWOLO HOSPITAL	2	1	1	0	0	0	1	0	0	0	0		0	1	0	1	0	0		0	1	1	0	1	0	0	0	0	0	0
109	2	14	BUIKWE WEST	BUIKWE	BUIKWE	LUGAZI TC	LUGAZI CENTRAL	LUGAZI CENTRAL B	2013-09-24	1	2	2013-05-08	4	1985-05-15	28	4	5	1	KAWOLO HOSPITAL	1	1	0	0	0	0	1	0	0	1	0		0	1	0	1	1	0		0	1	1	1	1	0	0	0	0	0	0
110	2	15	BUIKWE WEST	BUIKWE	BUIKWE	LUGAZI TC	NAKAZADDE	GERERE MAJANI	2013-09-24	1	2	2013-07-26	1	1989-09-29	23	5	5	1	KAWOLO HOSPITAL	1	1	0	0	0	1	1	0	0	0	0		0	1	0	1	1	1	SHARING SHARP OBJECTS WITH INFECTED	0	1	1	1	0	0	0	0	0	0	0
111	2	16	BUIKWE WEST	BUIKWE	BUIKWE	LUGAZI TC	NAKAZADDE	KINYORO	2013-09-25	1	2	2013-08-01	1	1973-06-15	39	5	5	1	KAWOLO HOSPITAL	2	1	0	0	0	1	1	0	0	0	0		0	1	0	0	1	0		0	1	0	1	1	0	0	0	0	0	0
112	2	17	BUIKWE WEST	BUIKWE	BUIKWE	LUGAZI TC	NAKAZADDE	NAKAZADDE C	2013-09-25	1	1	2013-08-31	0	1994-08-02	19	5	5	1	KAWOLO HOSPITAL	2	1	0	0	0	1	1	0	0	0	0		0	1	0	1	1	0		0	1	0	1	1	0	0	0	0	0	0
113	2	18	BUIKWE WEST	BUIKWE	BUIKWE	LUGAZI TC	NAMENGO	KASENKE	2013-09-25	1	1	2013-03-17	6	1994-12-12	18	3	5	1	KAWOLO HOSPITAL	1	1	1	0	0	1	1	0	0	0	0		0	1	0	1	1	0		0	1	1	0	0	0	0	0	0	0	0
114	2	19	BUIKWE WEST	BUIKWE	BUIKWE	LUGAZI CENTRAL	NAMENGO	KITEREDDE	2013-09-25	1	2	2013-02-07	7	1989-06-26	24	3	6	1	KAWOLO HOSPITAL	2	1	1	0	1	1	1	0	0	0	0		0	1	1	0	1	1	SHARING SHARP OBJECTS WITH INFECTED	0	1	1	1	0	0	0	0	0	1	0
115	2	1	BUIKWE NORTH 1	BUIKWE	BUIKWE	NAJJEMBE	BUVUNYA	KOKO	2013-09-26	1	2	2012-10-21	11	1985-06-01	28	5	5	1	BUIKWE ST FRANCIS HC	3	1	1	0	0	0	0	0	0	0	0		0	1	0	1	1	1	SHARING SHARP OBJECTS	0	1	0	0	1	0	0	1	0	0	0
116	2	2	BUIKWE NORTH 1	BUIKWE	BUIKWE	NAJJEMBE	BUVUNYA	NAKISANJA	2013-09-25	1	2	2012-11-11	10	1996-06-15	17	5	3	1	BUHUMAGI HC	3	1	0	1	0	1	0	0	0	1	0		0	2	0	0	0	0		0	#NULL!	0	0	0	0	0	0	0	0	0
117	2	3	BUIKWE NORTH 1	BUIKWE	BUIKWE	NAJJEMBE	KINONI	BULYANSI	2013-09-26	1	2	2012-11-21	10	1996-06-15	17	5	3	1	NAJJEMBE HC	2	1	0	0	1	1	0	0	0	0	1	TO KNOW YOUR STATUS	0	1	0	1	0	1	NOT TESTING HIV	0	1	1	1	1	0	0	0	0	0	0
118	2	4	BUIKWE NORTH 1	BUIKWE	BUIKWE	NAJJEMBA	KITIGOMA	BUGALAMBO	2013-09-26	1	1	2013-07-20	2	1991-12-23	22	5	5	1	LUGAZI HOSPITAL	2	1	1	0	0	0	0	0	0	0	1	PLAN FOR CHILDREN	0	1	0	1	1	0		0	1	1	0	0	0	0	0	1	0	0
119	2	5	BUIKWE NORTH 1	BUIKWE	BUIKWE	NAJJEMBE	KITIGOMA	NAMATOGONYA	2013-09-26	1	1	2013-05-13	4	1993-01-23	20	5	4	1	BULUMAYI HC	1	1	0	0	0	1	0	0	0	0	0		0	1	0	1	0	0		0	1	0	0	1	0	0	0	0	0	0
120	2	6	BUIKWE NORTH 1	BUIKWE	BUIKWE	NAJJEMBE	KIZIGO	KIDUSU	2013-09-25	1	1	2013-09-10	0	1991-03-27	22	5	5	1	BUIKWE HC	2	1	0	0	0	1	0	0	0	0	1	KNOW YOUR STATUS	0	1	0	0	0	0		1	1	0	0	0	0	0	0	0	0	0
121	2	7	BUIKWE NORTH 1	BUIKWE	BUIKWE	NAJJEMBE	NSAKYA	NSAKYA B	2013-09-26	1	2	2013-06-28	2	1986-06-15	27	4	4	1	NAJJEMBE HC	1	1	0	0	0	0	0	0	0	1	1	KNOW YOUR STATUS	0	1	0	0	1	1	SHARING SHARP OBJECTS WITH THE CHILD	0	1	0	0	1	0	0	1	0	0	0
122	2	8	BUIKWE NORTH 1	BUIKWE	BUIKWE	NAJJEMBE	NSAKYA	NSAKYA A	2013-09-26	1	1	2012-10-28	10	1989-02-24	24	2	3	1	NAJJEMBE HC II	1	1	0	1	0	1	0	0	0	0	1	TO KNOW STATUS	0	1	0	1	1	0		0	1	0	0	0	0	0	0	1	0	0
123	2	9	BUIKWE NORTH 1	BUIKWE	BUIKWE	NYENGA	BUZIIKA B	BUKIIKE	2013-09-27	1	1	2012-11-24	10	1980-06-15	32	5	4	1	JINJA MAIN HOSPITAL	3	1	0	0	0	0	0	0	1	1	1	KNOW STATUS	0	1	0	1	1	0		0	1	1	0	0	0	0	0	0	0	0
124	2	10	BUIKWE NORTH 1	BUIKWE	BUIKWE	NYENGA	KABIZZI	KIKWANYA A	2013-09-25	1	2	2013-05-17	4	1984-06-15	28	5	3	1	NYENGA HC	2	1	0	0	1	1	0	0	1	1	0		0	1	1	1	0	0		0	1	1	0	0	0	0	0	0	0	0
125	2	11	BUIKWE NORTH 1	BUIKWE	BUIKWE	NYENGA	KABIZZI	BUGOBA A	2013-09-24	1	2	2013-07-27	1	1977-01-15	36	5	5	1	KABIZZI HC II	1	1	0	0	0	1	0	0	1	0	0	KNOW YOUR STATUS	0	1	0	1	1	0		0	1	1	1	1	0	0	0	0	0	0
126	2	12	BUIKWE NORTH 1	BUIKWE	BUIKWE	NYENGA	NAMABU	NAMABU	2013-09-23	1	1	2013-09-05	0	1978-06-15	35	4	3	1	BUWAGAJJO HC	1	1	1	0	0	0	0	0	0	1	0		0	1	0	1	1	0		0	1	1	0	1	1	0	0	0	0	0
127	2	13	BUIKWE NORTH 1	BUIKWE	BUIKWE	NYENGA	NAMABU	BUWAGAJJO	2013-09-24	1	1	2013-08-09	1	1989-06-15	24	5	4	1	NYENGA HC	3	1	0	0	0	0	0	0	0	0	1	KNOW YOUR STATUS	0	1	0	0	1	0		0	1	0	0	0	0	0	0	0	0	0
128	2	14	BUIKWE NORTH 1	BUIKWE	BUIKWE	NAJJEMBE	NYENGA	BULUMANGI	2013-09-24	1	2	2013-07-27	1	1976-05-15	37	5	5	1	CHRIST THE KING HC	1	1	0	0	0	1	1	0	0	0	1	AVOID INFECTING OTHERS	0	1	0	1	0	0		0	1	0	0	1	0	0	1	0	0	0
129	2	15	BUIKWE NORTH 1	BUIKWE	BUIKWE	NYENGA	NYENGA	BUJUTA A	2013-09-26	1	2	2013-01-19	8	1989-06-15	23	5	4	1	NYENGA HOSPITAL	1	1	0	0	0	0	0	0	0	0	1	KNOW YOUR STATUS	0	1	0	1	1	0		0	1	1	0	1	0	0	0	1	0	0
130	2	16	BUIKWE NORTH 1	BUIKWE	BUIKWE	NYENGA	SSUNGA	KIDDUSU	2013-09-24	1	1	2013-07-12	2	1990-07-15	23	5	5	1	BUWUNDO HC II	1	1	0	0	0	1	0	0	0	0	1	KNOW YOUR STATUS	0	1	0	1	1	0		0	1	1	0	1	0	0	0	0	0	0
131	2	17	BUIKWE NORTH 1	BUIKWE	BUIKWE	NYENGA	TONGOLO	NANGULWE	2013-09-23	1	2	2013-07-26	1	1989-04-23	24	5	5	1	NAMABU HC	2	1	0	0	0	1	0	0	0	0	1	KNOW YOUR STATUS	0	1	0	0	1	0		0	1	0	0	0	0	0	1	0	0	0
132	2	18	BUIKWE NORTH 1	BUIKWE	BUIKWE	NYENGA	TONGOLO	KIKONDO	2013-09-23	1	2	2012-11-04	10	1990-12-24	22	5	5	1	NYENGA HC	3	1	0	1	0	0	1	0	0	0	0	KNOW STATUS	0	1	0	1	1	0		0	1	1	0	1	0	0	0	0	0	0
133	2	19	BUIKWE NORTH 1	BUIKWE	BUIKWE	NYENGA	TONGOLO	BUKAMUNYE A	2013-09-24	1	1	2013-05-07	4	1985-05-28	28	5	4	1	TONGOLO HC II	1	1	0	0	0	0	1	0	1	0	0		0	1	0	1	1	0		0	1	1	1	0	0	0	0	1	0	0
134	2	1	BUIKWE SOUTH 1	BUIKWE	BUIKWE	BUIKWE TC	BUIKWE	MISINDYE	2013-09-23	1	1	2013-08-01	1	1993-11-01	19	5	3	1	BUIKWE HC III	2	1	0	0	0	0	1	0	0	0	0		0	1	0	1	1	0		0	1	1	0	0	0	0	0	0	0	0
135	2	2	BUIKWE SOUTH 1	BUIKWE	BUIKWE	BUIKWE TC	BUIKWE	KYAMABAALE	2013-09-23	1	1	2013-09-11	0	1993-08-30	20	5	4	1	BUIKWE ST LWANGA	1	1	0	0	0	0	1	0	0	0	0		0	2	0	0	0	0		0	#NULL!	0	0	0	0	0	0	0	0	0
136	2	3	BUIKWE SOUTH 1	BUIKWE	BUIKWE	BUIKWE	KITAZI	LUWOMBO	2013-09-23	1	1	2013-01-29	8	1991-09-27	21	4	4	1	KAWOLO HOSPITAL	3	1	0	0	0	0	0	0	0	0	1	TO KNOW HER LIFE STATUS	0	1	0	1	0	0		0	1	0	1	0	0	0	0	0	0	0
137	2	4	BUIKWE SOUTH 1	BUIKWE	BUIKWE	BUIKWE	KITAZI	KYANJA	2013-09-26	1	1	2012-11-26	9	1979-12-13	33	4	5	1	KASUBI HC III	1	1	0	0	0	1	1	0	0	0	0		0	1	0	1	1	0		0	1	0	1	0	0	0	0	0	0	0
138	2	5	BUIKWE SOUTH 1	BUIKWE	BUIKWE	BUIKWE TC	LWERU	BUGABO KIKOOLI	2013-09-23	1	2	2013-06-16	3	1975-05-15	38	4	4	1	ST CHARLES LWANGA HC II	2	1	1	0	0	0	1	0	0	0	0		0	1	0	1	0	0		0	1	0	0	1	0	0	0	0	0	0
139	2	6	BUIKWE SOUTH 1	BUIKWE	BUIKWE	BUIKWE TC	LWERU	NANTWAALA	2013-09-23	1	1	2013-03-21	6	1987-07-15	26	5	4	0			1	0	0	0	0	1	0	0	0	0		0	1	0	1	0	0		0	1	1	0	0	0	0	0	0	0	0
140	2	7	BUIKWE SOUTH 1	BUIKWE	BUIKWE	BUIKWE	MALONGWE	MAKONGE	2013-09-23	1	1	2013-02-13	7	1991-02-15	22	5	5	1	BUIKWE HC	3	1	0	0	0	1	1	0	0	0	0		0	1	0	1	1	0		0	1	0	1	0	0	0	0	0	0	0
141	2	8	BUIKWE SOUTH 1	BUIKWE	BUIKWE	BUIKWE	MALONGWE	BWAZA	2013-09-23	1	1	2013-08-16	1	1992-06-15	20	4	4	1	BUIKWE HC	2	1	0	0	0	1	0	0	0	0	1	KNOW WHETHER I AM SICK OR NOT OF HIV	0	1	0	1	1	0		0	1	0	1	1	0	0	0	0	0	0
142	2	9	BUIKWE SOUTH 1	BUIKWE	BUIKWE	BUIKWE	SSUGU	SSUGU MUTWE	2013-09-25	1	1	2013-06-12	3	1995-06-15	17	5	3	1	KASUBI HC III	2	1	0	0	0	1	0	0	0	0	1	TO KNOW YOUR HIV STATUS	0	1	0	0	1	0		0	1	1	0	0	0	0	0	0	0	0
143	2	10	BUIKWE SOUTH 1	BUIKWE	BUIKWE	NAJJA	BUSAGAZI	NAMBULA	2013-09-24	1	1	2013-03-01	6	1993-08-25	20	5	4	1	MAKINDU HC III	3	1	0	0	0	1	1	0	0	0	0		0	1	1	1	1	0		0	1	1	0	0	0	0	0	0	0	0
144	2	11	BUIKWE SOUTH 1	BUIKWE	BUIKWE	NAJJA	GULAMA	BUJAAYA	2013-09-24	1	1	2012-10-14	11	1975-11-15	37	4	4	1	ST FRANCIS NYENGA HC	3	1	0	1	0	0	1	0	0	0	0		0	1	1	0	1	0		0	1	1	0	0	0	0	0	0	0	0
145	2	12	BUIKWE SOUTH 1	BUIKWE	BUIKWE	NAJJA	KISIMBA	LUNGUJA	2013-09-24	1	1	2013-06-29	2	1989-10-24	23	5	5	1	KISIMBA MOSLEM MISSION	1	1	0	1	0	0	0	0	0	0	0		0	1	0	1	0	0		0	1	1	0	0	0	0	0	0	0	0
146	2	13	BUIKWE SOUTH 1	BUIKWE	BUIKWE	NAJJA	KISIMBA	KIZAALA	2013-09-24	1	1	2013-07-12	2	1988-12-24	24	4	5	1	KISIMBA MISSION HOSPITAL	2	1	0	0	0	1	0	0	0	0	1	ABSTAIN	0	1	0	1	0	0		0	1	1	0	0	0	0	0	0	0	0
147	2	14	BUIKWE SOUTH 1	BUIKWE	BUIKWE	NAJJA	KIYINDI	KAKUNYU A	2013-09-24	1	2	2013-06-24	3	1983-10-15	29	4	4	1	NAKAWUMA MAKONGE HC III	2	1	0	0	0	0	1	0	0	0	0		0	1	1	0	1	0		0	1	1	0	0	0	0	0	0	0	0
148	2	15	BUIKWE SOUTH 1	BUIKWE	BUIKWE	NAJJA	KIYINDI	KIYINDI	2013-09-25	1	1	2013-08-09	1	1994-06-15	18	5	4	1	MAKONGE HC III	2	1	0	0	0	1	0	0	0	0	1	BE FAITHFUL	0	1	1	0	1	0		0	1	0	0	0	0	0	0	0	0	0
149	2	16	BUIKWE SOUTH 1	BUIKWE	BUIKWE	NAJJA	KIYINDI	GIMBO	2013-09-25	1	1	2013-04-30	4	1980-06-15	33	4	5	1	MAKONGE HC III	2	1	1	0	0	0	0	0	0	0	1	KNOW YOUR LIFE STATUS	0	1	0	1	1	0		0	1	1	0	1	0	0	0	0	0	0
150	2	17	BUIKWE SOUTH 1	BUIKWE	BUIKWE	NAJJA	MAWOTTO	GAMBA	2013-09-26	1	1	2013-07-15	2	1992-06-15	20	4	4	1	MAKINDU HC III	3	1	0	0	0	0	1	0	0	0	0		0	1	1	0	0	0		0	1	1	0	0	0	0	0	0	0	0
151	2	18	BUIKWE SOUTH 1	BUIKWE	BUIKWE	NAJJA	NAMATOVU	BULEEGA	2013-09-25	1	1	2012-11-24	10	1992-04-12	21	5	4	1	MAKINDU HC II	2	1	0	0	0	1	1	0	0	0	0		0	1	1	1	0	0		0	1	1	1	0	0	0	0	0	0	0
152	2	19	BUIKWE SOUTH 1	BUIKWE	BUIKWE	NAJJA	TUKULU	BUFUMBE	2013-09-25	1	2	2013-05-29	3	1985-04-14	28	5	3	1	MAKONGE NGO	3	1	1	0	0	0	1	0	0	1	0		0	1	1	0	0	0		0	1	1	0	0	0	0	1	0	0	0
153	2	1	BUIKWE NORTH 2	BUIKWE	BUIKWE	NJERU	NJERU EAST	NAMINYA NORTH	2013-09-25	1	2	2013-02-28	6	1993-06-15	20	5	5	1	NALUFENYA HC	2	1	0	1	0	0	1	0	0	0	0		0	1	0	0	1	0		0	1	0	0	1	0	0	0	0	1	0
154	2	2	BUIKWE NORTH 2	BUIKWE	BUIKWE	NJERU TC	NJERU EAST B	BUKAYA EAST	2013-09-25	1	1	2013-06-19	3	1986-06-15	27	4	4	1	KAVULE DISPENSARY	1	1	1	1	0	1	1	0	0	0	0		0	1	1	1	1	0		0	1	1	1	1	0	0	1	0	1	0
155	2	3	BUIKWE NORTH 2	BUIKWE	BUIKWE NORTH	NJERU TC	NJERU SOUTH	KIRYOWA A	2013-09-25	1	1	2013-08-18	1	1990-11-15	22	5	4	1	BUKAYA HC	2	1	0	0	0	1	1	0	0	0	0		0	1	0	1	1	0		0	1	1	0	0	0	0	0	0	0	0
156	2	4	BUIKWE NORTH 2	BUIKWE	BUIKWE NORTH	NJERU TC	NJERU SOUTH	BUZIIKA	2013-09-25	1	2	2012-10-28	10	1990-06-15	23	4	5	1	CANAN HC	1	1	1	0	0	1	1	0	0	0	0		0	1	1	0	0	0		0	1	1	0	0	0	0	0	0	0	0
157	2	5	BUIKWE NORTH 2	BUIKWE	BUIKWE	NJERU TC	NJERU SOUTH	KINAABI	2013-09-26	1	1	2013-04-02	5	1983-06-15	30	4	1	1	NYENGA HOSPITAL	2	1	1	0	0	0	0	0	0	0	0		0	1	1	1	1	0		0	1	0	1	0	0	0	0	1	0	0
158	2	6	BUIKWE NORTH 2	BUIKWE	BUIKWE	NJERU TC	NJERU WEST	KYABAGU	2013-09-26	1	1	2013-09-08	0	1986-02-07	27	5	6	1	JINJA HOSPITAL	1	1	1	1	1	1	0	0	0	0	0		0	1	0	1	1	0		0	1	1	1	1	0	0	1	0	0	0
159	2	7	BUIKWE NORTH 2	BUIKWE	BUIKWE NORTH	NJERU TC	NJERU WEST	NAMUWAYA	2013-09-26	1	1	2013-05-22	4	1986-08-27	27	5	5	1	NJERU HC	2	1	1	0	0	1	0	0	0	0	0		0	1	0	1	1	0		0	1	1	0	0	0	0	0	0	0	0
160	2	8	BUIKWE NORTH 2	BUIKWE	BUIKWE	NJERU TC	NJERU WEST	KASANJA	2013-09-26	1	2	2013-07-03	2	1988-01-04	25	4	5	1	ST FRANCIS	1	1	1	0	0	0	0	0	0	0	0		0	1	0	1	0	0		0	1	1	0	0	0	0	0	0	0	0
161	2	9	BUIKWE NORTH 2	BUIKWE	BUIKWE	WAKISI	NJERU WEST	LUGAZI II	2013-09-26	1	2	2012-12-23	9	1984-09-15	28	4	6	1	LUGAZI HC	2	1	0	1	0	0	0	0	0	1	0		0	1	0	1	1	0		0	1	1	0	1	0	0	0	0	0	0
162	2	10	BUIKWE NORTH 2	BUIKWE	BUIKWE	NJERU TC	NJERU WEST	WAMPALA B	2013-09-26	1	1	2013-03-24	6	1983-06-15	30	5	4	1	NJERU HC III	1	1	0	1	0	0	0	0	0	0	0		0	1	0	0	1	0		0	1	1	0	1	0	0	0	1	0	0
163	2	11	BUIKWE NORTH 2	BUIKWE	BUIKWE NORTH	NJERU TC	NJERU WEST	NAMWEZI A	2013-09-26	1	1	2013-02-05	7	1994-09-10	19	4	5	1	NJERU HC	1	1	1	0	0	0	1	0	0	0	0		0	1	0	1	1	0		0	1	1	0	0	0	0	0	0	0	0
164	2	12	BUIKWE NORTH 2	BUIKWE	BUIKWE NORTH	WAKISI	KALAGALA	NALUVULE	2013-09-23	1	2	2013-06-22	3	1986-06-15	27	5	4	1	KANGULUMIRA HC	3	1	0	1	0	0	1	0	0	0	0		0	1	0	1	0	0		0	1	1	0	1	0	0	0	1	0	0
165	2	13	BUIKWE NORTH 2	BUIKWE	BUIKWE NORTH	WAKISI	KALAGALA	BYABUKU	2013-09-23	1	1	2012-10-11	11	1977-06-15	36	4	1	1	KAGALA HC	2	1	1	0	0	0	1	0	0	0	0		0	1	0	1	1	0		0	1	1	0	0	0	0	0	0	0	0
166	2	14	BUIKWE NORTH 2	BUIKWE	BUIKWE NORTH	WAKISI	KKONKO	KKONKO A	2013-09-24	1	2	2013-06-26	2	1995-06-15	18	4	3	1	NAMWEZI HC	3	1	1	0	0	0	1	0	0	0	0		0	1	0	1	1	0		0	1	0	0	1	0	0	0	1	0	0
167	2	15	BUIKWE NORTH 2	BUIKWE	BUIKWE	WAKISI	MALINDI	NANKWANGA	2013-09-24	1	1	2013-04-22	5	1972-06-15	41	4	3	1	WAKISI HC	1	1	0	0	0	1	1	0	0	0	0		0	1	0	1	1	0		0	1	1	1	1	0	0	0	1	0	0
168	2	16	BUIKWE NORTH 2	BUIKWE	BUIKWE	WAKISI	MALINDI	BULOBA WEST	2013-09-23	1	2	2013-05-21	4	1995-02-15	18	3	4	1	WAKISI HC	2	1	1	0	0	0	1	0	0	0	0		0	1	1	0	1	0		0	1	1	0	0	0	0	0	0	0	0
169	2	17	BUIKWE NORTH 2	BUIKWE	BUIKWE	WAKISI	NAKALANGA	KIRUGU ALIMANSI	2013-09-23	1	2	2013-04-15	5	1988-06-15	25	3	4	1	MALIGITA HC	2	1	0	0	0	1	1	0	0	0	0		0	1	0	1	1	0		0	1	0	0	0	0	0	1	0	0	0
170	2	18	BUIKWE NORTH 2	BUIKWE	BUIKWE	WAKISI	NAMINYA	NALUWERERE	2013-09-24	1	1	2012-11-07	10	1982-12-31	30	4	5	1	JINJA HOSPITAL	3	1	1	0	0	0	1	0	0	0	0		0	1	0	1	1	0		0	1	1	0	1	0	0	0	0	0	0
171	2	19	BUIKWE NORTH 2	BUIKWE	BUIKWE	WAKISI	WAKISI	WAKISI MARKET	2013-09-24	1	2	2013-07-06	2	1992-12-22	21	5	4	1	WAKISI HC	1	1	0	0	0	1	1	0	0	0	0		0	1	0	1	1	0		0	1	1	0	1	0	0	0	1	0	0
172	2	1	BUIKWE SOUTH 2	BUIKWE	BUIKWE	NGOGWE	DDUNGI	KITARA	2013-09-25	1	1	2013-03-21	6	1993-06-15	20	5	5	1		2	1	0	1	1	1	0	0	0	0	0		0	1	1	0	0	0		0	1	1	1	0	0	0	0	0	0	0
173	2	2	BUIKWE SOUTH	BUIKWE	BUIKWE	NGOGWE	DDUNGI	BUWOYA	2013-09-24	1	2	2013-06-03	3	1991-05-26	22	5	3	1	MAKINDU	2	1	0	1	0	1	0	0	0	0	0		0	1	0	1	1	0		0	1	1	1	0	0	0	0	0	0	0
174	2	3	BUIKWE SOUTH 2	BUIKWE	BUIKWE	NGOGWE	KIKWAYI	KIKWAYI	2013-09-25	1	1	2013-01-14	8	1984-11-15	29	4	5	1	NKOKONJERU HOSPITAL	2	1	1	0	1	0	0	0	0	0	0		0	1	0	1	0	0		0	1	1	0	0	0	0	0	0	0	0
175	2	4	BUIKWE SOUTH 2	BUIKWE	BUIKWE SOUTH 2	NGOGWE	KIRINGO	KIRINGO	2013-09-23	1	1	2013-09-18	0	1997-06-15	16	5	3	1	NGOGWE	3	1	0	0	0	1	0	0	0	0	0		0	88	0	0	0	0		0	#NULL!	0	0	0	0	0	0	0	0	0
176	2	5	BUIKWE SOUTH 2	BUIKWE	BUIKWE SOUTH	NGOGWE	KIRINGO	KAMULI	2013-09-23	1	2	2013-08-20	1	1983-06-15	30	5	3	1	SSENYI	3	1	0	1	0	1	0	0	0	0	0		0	1	1	1	1	0		0	1	1	0	0	0	0	0	0	0	0
177	2	6	BUIKWE SOUTH 2	BUIKWE	BUIKWE	NGOGWE SC	LUBONGO	NAKASEETA	2013-09-25	1	2	2012-11-27	9	1985-06-15	28	5	5	1	NGOGWE KATOVU	2	1	0	1	0	1	0	0	0	0	0		0	1	0	1	1	0		0	1	1	0	0	0	0	0	0	0	0
178	2	7	BUIKWE SOUTH II	BUIKWE	BUIKWE	NGOGWE	NAMULESA	NGOGWE	2013-09-25	1	1	2013-01-31	7	1976-12-08	36	4	5	1	NGOGWE KATOVU	2	1	0	1	0	1	0	0	0	0	0		0	1	0	1	1	0		0	1	1	1	0	0	0	0	0	0	0
179	2	8	BUIKWE SOUTH II	BUIKWE	BUIKWE SOUTH 2	NGOGWE	NAMULESA	NAMULESA	2013-09-25	1	1	2013-08-21	1	1993-06-15	20	5	3	1	NAMULESA	1	1	0	1	0	1	0	0	0	0	0		0	1	1	0	1	0		0	1	1	0	0	0	0	0	1	0	0
180	2	9	BUIKWE SOUTH 2	BUIKWE	BUIKWE	NGOGWE	NDOLWA	KALEGA	2013-09-25	1	1	2013-04-13	5	1994-04-16	19	1	3	1	NGOGWE	2	1	1	1	0	0	0	0	0	0	0		0	1	0	1	1	0		0	1	1	0	0	0	0	0	0	0	0
181	2	10	BUIKWE SOUTH 2	BUIKWE	BUIKWE	NGOGWE	NDOLWA	VVULE	2013-09-25	1	2	2013-07-13	2	1995-06-15	18	4	5	1	NKOKONJERU HOSPITAL	3	1	1	1	0	0	0	0	0	0	0		0	1	0	1	0	0		0	1	1	0	1	0	0	0	1	0	0
182	2	11	BUIKWE SOUTH 2	BUIKWE	BUIKWE	NKOKONJERU TC	BUKASA	NKOKONJERU CENTRAL	2013-09-24	1	2	2013-07-09	2	1980-06-15	33	3	4	1	NKOKONJERU HOSPITAL	2	1	1	1	0	0	0	0	0	1	0		0	1	0	1	1	0		0	1	1	0	0	0	0	0	1	0	0
183	2	12	BUIKWE SOUTH 2	BUIKWE	BUIKWE	NKOKONJERU TC	MULAJJE	MULAJJE	2013-09-24	1	1	2013-06-08	3	1970-01-19	43	4	7	1	NKOKONJERU HOSPITAL	2	1	1	1	0	0	1	0	0	0	0		0	1	0	1	1	0		0	1	1	0	0	0	0	0	0	0	0
184	2	13	BUIKWE SOUTH 2	BUIKWE	BUIKWE	NKOKONJERU TC	NKOKONJERU	WABIDUUKA	2013-09-24	1	2	2013-07-18	2	1984-06-15	29	4	3	1	NKOKONJERU HOSPITAL	2	1	1	1	0	0	0	0	0	0	0		0	1	0	1	1	0		0	88	0	0	0	0	0	0	0	0	0
185	2	14	BUIKWE SOUTH 2	BUIKWE	BUIKWE SOUTH	SSI	KKOBA	KIWUNGI	2013-09-23	1	2	2012-11-09	10	1993-09-10	20	5	5	1	SENYI	2	1	0	1	0	1	1	0	0	0	0		0	1	0	1	1	0		0	1	0	1	0	0	0	0	0	0	0
186	2	15	BUIKWE SOUTH II	BUIKWE	BUIKWE SOUTH	SSI	LUGALA	LWALA	2013-09-23	1	1	2012-12-31	8	1981-08-26	32	5	5	1	SSI HC	2	1	0	1	0	1	1	0	0	0	0		0	1	0	1	1	1	SHARING SAFTEY PINS	0	1	1	1	0	0	0	0	0	0	0
187	2	16	BUIKWE SOUTH 2	BUIKWE	BUIKWE SOUTH	SSI	LUGOBA	KISIGULA	2013-09-23	1	1	2013-04-22	5	1993-11-11	19	4	3	1	SSI HC	2	1	0	1	0	1	0	0	0	0	0		0	1	0	1	0	0		0	1	1	1	0	0	0	0	0	0	0
188	2	17	BUIKWE SOUTH II	BUIKWE	BUIKWE SOUTH	SSI	MUVO	MUVO	2013-09-23	1	2	2013-01-11	8	1989-12-23	24	4	6	1	SSI HC	3	1	0	1	0	1	0	0	0	1	0		0	1	0	1	1	1	SHARING SAFETY PINS	0	1	1	1	0	0	0	0	0	1	0
189	2	18	BUIKWE SOUTH 2	BUIKWE	BUIKWE SOUTH	SSI	BINGA	SSUGU	2013-09-23	1	1	2013-01-15	8	1986-01-06	27	4	5	1	SSI HC	3	1	0	0	0	0	1	0	0	0	0		0	1	0	1	0	0		0	1	1	0	0	0	0	0	0	0	0
190	2	19	BUIKWE SOUTH 2	BUIKWE	BUIKWE SOUTH	SSI	ZZITWE	GUNDDA	2013-09-23	1	1	2013-02-11	7	1988-05-15	25	4	3	1	SSI HC	3	1	0	1	0	1	0	0	0	0	0		0	1	0	1	1	0		0	1	1	1	0	0	0	0	0	0	0
[truncated: 153 more columns]
